# Supplementary material for: 5,7-Dihy­droxy-3,6-dimeth­oxy-2-(4-meth­oxy­phen­yl)-4H-chromen-4-one monohydrate
Source: Acta Crystallogr Sect E Struct Rep Online. 2010 Oct 2;66(Pt 11):o2716–7. doi: 10.1107/S1600536810039012 (PMC3009314; doi:10.1107/S1600536810039012)
Supplement: Supplementary file 1 [file e-66-o2716-sup1.cif]

##############################################################################
###                                                                        ###
###        Electronic paper (Acta Crystallographica Section E)             ###
###                                                                        ###
##############################################################################
#                                                                            #
# This CIF contains the data in a paper accepted for publication in Acta     #
# Crystallographica Section E. It conforms to the requirements of Notes      #
# for Authors for Section E, and has been peer reviewed under the auspices   #
# of the IUCr Commission on Journals.                                        #
#                                                                            #
# Full details of the Crystallographic Information File format               #
# are given in the paper "The Crystallographic Information File (CIF):       #
# a New Standard Archive File for Crystallography" by S. R. Hall, F. H.      #
# Allen and I. D. Brown [Acta Cryst. (1991), A47, 655-685].                  #
#                                                                            #
# The current version of the core CIF dictionary is obtainable from          #
# ftp://ftp.iucr.org/pub/cif_core.dic. The current version number is 2.4.    #
#                                                                            #
# Software is freely available for graphical display of the structure(s) in  #
# this CIF.  For information consult the CIF home page http://www.iucr.org/  #
# cif/home.html                                                              #
#                                                                            #
# This file may be used for bona fide research purposes within the           #
# scientific community so long as proper attribution is given to the journal # 
# article from which it was obtained.                                        #
#                                                                            #
##############################################################################
                                             
data_I
_audit_creation_method     SHELXL97
_chemical_name_systematic
;
5,7-Dihydroxy-3,6-dimethoxy-2-(4-methoxyphenyl)-4<i>H</i>-chromen-4-one
monohydrate
;
_chemical_name_common     ?
_chemical_formula_moiety     'C18 H16 O7, H2 O'
_chemical_formula_sum     'C18 H18 O8'
_chemical_formula_iupac     'C18 H16 O7, H2 O'
_chemical_formula_weight     362.32
_chemical_melting_point     ?
_symmetry_cell_setting     monoclinic
_symmetry_space_group_name_H-M     'C 2/c'
_symmetry_space_group_name_Hall     '-C 2yc'
loop_
    _symmetry_equiv_pos_as_xyz
    'x, y, z'
    '-x, y, -z+1/2'
    'x+1/2, y+1/2, z'
    '-x+1/2, y+1/2, -z+1/2'
    '-x, -y, -z'
    'x, -y, z-1/2'
    '-x+1/2, -y+1/2, -z'
    'x+1/2, -y+1/2, z-1/2'
_cell_length_a     19.869(4)
_cell_length_b     6.8126(15)
_cell_length_c     24.424(5)
_cell_angle_alpha     90.00
_cell_angle_beta     91.298(4)
_cell_angle_gamma     90.00
_cell_volume     3305.2(12)
_cell_formula_units_Z     8
_cell_measurement_reflns_used     1391
_cell_measurement_theta_min     2.61
_cell_measurement_theta_max     22.02
_cell_measurement_temperature     150(2)
_exptl_crystal_description     'block'
_exptl_crystal_colour     'yellow'
_exptl_crystal_size_max     0.19
_exptl_crystal_size_mid     0.18
_exptl_crystal_size_min     0.09
_exptl_crystal_density_diffrn     1.456
_exptl_crystal_density_meas     ?
_exptl_crystal_density_method     'not measured'
_exptl_crystal_F_000     1520
_exptl_absorpt_coefficient_mu     0.116
_exptl_absorpt_correction_type     multi-scan
_exptl_absorpt_process_details     '(<i>SADABS</i>; Sheldrick, 2008<i>a</i>)'
_exptl_absorpt_correction_T_min     0.9783
_exptl_absorpt_correction_T_max     0.9897
_exptl_special_details     ?
_diffrn_ambient_temperature     150(2)
_diffrn_radiation_type     'MoK\a'
_diffrn_radiation_wavelength     0.71073
_diffrn_radiation_source     'fine--focus sealed tube'
_diffrn_radiation_monochromator     'graphite'
_diffrn_measurement_device_type     'Bruker APEXII CCD'
_diffrn_measurement_method     '\f and \w'
_diffrn_detector_area_resol_mean     ?
_diffrn_reflns_number     14127
_diffrn_reflns_av_R_equivalents     0.0675
_diffrn_reflns_av_sigmaI/netI     0.0597
_diffrn_reflns_theta_min     1.67
_diffrn_reflns_theta_max     26.44
_diffrn_reflns_theta_full     26.44
_diffrn_measured_fraction_theta_max     0.999
_diffrn_measured_fraction_theta_full     0.999
_diffrn_reflns_limit_h_min     -24
_diffrn_reflns_limit_h_max     24
_diffrn_reflns_limit_k_min     -8
_diffrn_reflns_limit_k_max     8
_diffrn_reflns_limit_l_min     -30
_diffrn_reflns_limit_l_max     30
_refine_special_details
;
 Refinement of <i>F</i>^2^ against ALL reflections. The weighted
 <i>R</i>--factor <i>wR</i> and goodness of fit <i>S</i> are based on
 <i>F</i>^2^, conventional <i>R</i>--factors <i>R</i> are based on <i>F</i>,
 with <i>F</i> set to zero for negative <i>F</i>^2^. The threshold expression
 of <i>F</i>^2^ > 2\s(<i>F</i>^2^) is used only for calculating
 <i>R</i>--factors(gt) etc. and is not relevant to the choice of reflections
 for refinement. <i>R</i>--factors based on <i>F</i>^2^ are statistically about
 twice as large as those based on <i>F</i>, and <i>R</i>--factors based on ALL
 data will be even larger.
;
_reflns_number_total     3400
_reflns_number_gt     2072
_reflns_threshold_expression     I>2\s(I)
_refine_ls_structure_factor_coef     Fsqd
_refine_ls_matrix_type     full
_refine_ls_R_factor_all     0.0958
_refine_ls_R_factor_gt     0.0499
_refine_ls_wR_factor_gt     0.1207
_refine_ls_wR_factor_ref     0.1417
_refine_ls_goodness_of_fit_ref     1.045
_refine_ls_restrained_S_all     1.045
_refine_ls_number_reflns     3400
_refine_ls_number_parameters     243
_refine_ls_number_restraints     3
_refine_ls_hydrogen_treatment     mixed
_refine_ls_weighting_scheme     calc
_refine_ls_weighting_details
         'calc w=1/[\s^2^(Fo^2^)+(0.0597P)^2^+1.2286P] where P=(Fo^2^+2Fc^2^)/3'
_atom_sites_solution_hydrogens     geom
_atom_sites_solution_primary     direct
_atom_sites_solution_secondary     difmap
_refine_ls_shift/su_max     0.000
_refine_ls_shift/su_mean     0.000
_refine_diff_density_max     0.277
_refine_diff_density_min     -0.275
_refine_ls_extinction_method     'none'
_refine_ls_extinction_coef     ?
loop_
    _atom_type_symbol
    _atom_type_description
    _atom_type_scat_dispersion_real
    _atom_type_scat_dispersion_imag
    _atom_type_scat_source
    'C' 'C' 0.0033 0.0016
                         'International Tables Vol C Tables 4.2.6.8 and 6.1.1.4'
    'H' 'H' 0.0000 0.0000
                         'International Tables Vol C Tables 4.2.6.8 and 6.1.1.4'
    'O' 'O' 0.0106 0.0060
                         'International Tables Vol C Tables 4.2.6.8 and 6.1.1.4'
_computing_data_collection     '<i>APEX2</i> (Bruker, 2008)'
_computing_cell_refinement     '<i>SAINT</i> (Bruker, 2008)'
_computing_data_reduction     '<i>SAINT</i> (Bruker, 2008)'
_computing_structure_solution     '<i>SIR2004</i> (Burla <i>et al.</i>, 2005)'
_computing_structure_refinement     '<i>SHELXL97</i> (Sheldrick, 2008<i>b</i>)'
_computing_molecular_graphics     '<i>SHELXTL</i> (Sheldrick, 2008<i>b</i>)'
_computing_publication_material     '<i>SHELXTL</i> (Sheldrick, 2008<i>b</i>)'
loop_
    _atom_site_type_symbol
    _atom_site_label
    _atom_site_fract_x
    _atom_site_fract_y
    _atom_site_fract_z
    _atom_site_U_iso_or_equiv
    _atom_site_adp_type
    _atom_site_calc_flag
    _atom_site_refinement_flags
    _atom_site_occupancy
    _atom_site_disorder_assembly
    _atom_site_disorder_group
    O O1 0.69131(8) 0.1125(2) 0.73867(6) 0.0233(4) Uani d . 1 . .
    C C1 0.65171(12) 0.1096(4) 0.69190(10) 0.0229(6) Uani d . 1 . .
    C C2 0.58358(12) 0.0898(4) 0.69845(10) 0.0258(6) Uani d . 1 . .
    H H2 0.5651 0.0824 0.7339 0.031 Uiso calc R 1 . .
    C C3 0.54256(13) 0.0807(4) 0.65176(10) 0.0263(6) Uani d . 1 . .
    O O2 0.47576(9) 0.0548(3) 0.65803(8) 0.0367(5) Uani d . 1 . .
    H H2A 0.4573 0.0329 0.6274 0.063(11) Uiso calc R 1 . .
    C C4 0.56984(13) 0.0955(4) 0.59938(10) 0.0268(6) Uani d . 1 . .
    O O3 0.52807(9) 0.0810(2) 0.55366(7) 0.0313(5) Uani d . 1 . .
    C C5 0.50843(15) 0.2684(4) 0.53157(11) 0.0381(7) Uani d . 1 . .
    H H5A 0.4789 0.2488 0.4993 0.057 Uiso calc R 1 . .
    H H5B 0.5486 0.3413 0.5210 0.057 Uiso calc R 1 . .
    H H5C 0.4844 0.3429 0.5593 0.057 Uiso calc R 1 . .
    C C6 0.63836(13) 0.1158(4) 0.59382(10) 0.0248(6) Uani d . 1 . .
    O O4 0.66442(10) 0.1283(3) 0.54307(7) 0.0326(5) Uani d . 1 . .
    H H4A 0.7066 0.1279 0.5456 0.079(13) Uiso calc R 1 . .
    C C7 0.68135(12) 0.1217(4) 0.64058(9) 0.0223(5) Uani d . 1 . .
    C C8 0.75264(12) 0.1433(4) 0.63673(10) 0.0236(6) Uani d . 1 . .
    O O5 0.78120(9) 0.1632(3) 0.59130(7) 0.0314(5) Uani d . 1 . .
    C C9 0.79061(12) 0.1419(4) 0.68777(10) 0.0230(6) Uani d . 1 . .
    O O6 0.85888(8) 0.1730(3) 0.68523(7) 0.0308(5) Uani d . 1 . .
    C C10 0.89618(14) 0.0038(5) 0.66731(12) 0.0463(8) Uani d . 1 . .
    H H10A 0.9442 0.0360 0.6666 0.069 Uiso calc R 1 . .
    H H10B 0.8805 -0.0341 0.6305 0.069 Uiso calc R 1 . .
    H H10C 0.8892 -0.1054 0.6927 0.069 Uiso calc R 1 . .
    C C11 0.75982(12) 0.1256(4) 0.73687(10) 0.0227(6) Uani d . 1 . .
    C C12 0.79011(12) 0.1236(3) 0.79246(10) 0.0216(5) Uani d . 1 . .
    C C13 0.85991(12) 0.1219(4) 0.80250(10) 0.0264(6) Uani d . 1 . .
    H H13 0.8895 0.1229 0.7725 0.032 Uiso calc R 1 . .
    C C14 0.88602(13) 0.1188(4) 0.85496(10) 0.0253(6) Uani d . 1 . .
    H H14 0.9334 0.1153 0.8609 0.030 Uiso calc R 1 . .
    C C15 0.84399(12) 0.1208(4) 0.89942(10) 0.0225(5) Uani d . 1 . .
    O O7 0.87539(8) 0.1210(3) 0.94962(7) 0.0300(4) Uani d . 1 . .
    C C16 0.83423(14) 0.1220(5) 0.99661(10) 0.0407(7) Uani d . 1 . .
    H H16A 0.8629 0.1224 1.0298 0.061 Uiso calc R 1 . .
    H H16B 0.8057 0.0047 0.9963 0.061 Uiso calc R 1 . .
    H H16C 0.8058 0.2396 0.9960 0.061 Uiso calc R 1 . .
    C C17 0.77463(12) 0.1225(4) 0.89071(10) 0.0252(6) Uani d . 1 . .
    H H17 0.7453 0.1239 0.9209 0.030 Uiso calc R 1 . .
    C C18 0.74882(12) 0.1220(4) 0.83780(10) 0.0232(6) Uani d . 1 . .
    H H18 0.7014 0.1206 0.8321 0.028 Uiso calc R 1 . .
    O O1W 0.88745(11) 0.4465(4) 0.57732(8) 0.0492(6) Uani d D 1 . .
    H H1A 0.8602(15) 0.357(4) 0.5866(12) 0.074 Uiso d D 1 . .
    H H1B 0.8908(17) 0.435(5) 0.5425(7) 0.074 Uiso d D 1 . .
loop_
    _atom_site_aniso_label
    _atom_site_aniso_U_11
    _atom_site_aniso_U_22
    _atom_site_aniso_U_33
    _atom_site_aniso_U_12
    _atom_site_aniso_U_13
    _atom_site_aniso_U_23
    O1 0.0190(9) 0.0306(10) 0.0200(9) -0.0011(7) -0.0033(7) -0.0012(8)
    C1 0.0253(13) 0.0201(13) 0.0230(13) 0.0015(10) -0.0049(11) -0.0001(11)
    C2 0.0245(14) 0.0287(15) 0.0243(13) 0.0006(11) 0.0005(11) -0.0022(11)
    C3 0.0240(14) 0.0253(15) 0.0294(14) -0.0005(11) -0.0028(11) -0.0007(11)
    O2 0.0221(10) 0.0538(14) 0.0340(11) -0.0035(9) -0.0051(8) -0.0030(9)
    C4 0.0340(15) 0.0214(14) 0.0246(14) 0.0005(11) -0.0076(11) -0.0029(11)
    O3 0.0352(11) 0.0284(10) 0.0297(10) -0.0006(8) -0.0143(8) -0.0011(8)
    C5 0.0397(17) 0.0334(17) 0.0405(17) 0.0053(13) -0.0154(13) 0.0020(13)
    C6 0.0314(15) 0.0206(13) 0.0223(13) 0.0029(11) -0.0003(11) -0.0013(11)
    O4 0.0339(12) 0.0423(12) 0.0217(10) 0.0024(9) -0.0011(8) -0.0005(8)
    C7 0.0260(13) 0.0190(13) 0.0219(13) 0.0025(11) -0.0018(10) -0.0010(10)
    C8 0.0277(14) 0.0206(13) 0.0226(13) 0.0014(11) 0.0029(11) -0.0005(10)
    O5 0.0288(10) 0.0439(12) 0.0217(10) 0.0000(9) 0.0026(8) 0.0000(8)
    C9 0.0191(13) 0.0246(14) 0.0253(13) -0.0010(10) 0.0012(10) -0.0005(11)
    O6 0.0211(9) 0.0428(12) 0.0285(10) -0.0036(8) 0.0024(8) 0.0014(8)
    C10 0.0263(16) 0.072(2) 0.0404(17) 0.0160(15) 0.0009(13) -0.0118(16)
    C11 0.0189(13) 0.0216(13) 0.0276(14) 0.0014(10) -0.0004(11) -0.0009(11)
    C12 0.0229(13) 0.0181(13) 0.0238(13) -0.0001(10) -0.0028(10) -0.0014(10)
    C13 0.0236(13) 0.0291(14) 0.0267(14) -0.0003(11) 0.0013(11) -0.0012(12)
    C14 0.0216(13) 0.0264(14) 0.0278(14) 0.0005(11) -0.0027(11) 0.0016(11)
    C15 0.0245(13) 0.0189(13) 0.0239(13) -0.0004(10) -0.0027(11) -0.0003(10)
    O7 0.0262(10) 0.0426(11) 0.0211(9) 0.0009(8) -0.0041(7) 0.0002(8)
    C16 0.0323(16) 0.068(2) 0.0211(14) -0.0006(15) -0.0012(12) 0.0013(14)
    C17 0.0249(14) 0.0281(14) 0.0228(13) 0.0010(11) 0.0016(11) -0.0008(11)
    C18 0.0207(13) 0.0242(13) 0.0246(13) -0.0001(11) -0.0005(10) -0.0011(11)
    O1W 0.0424(13) 0.0714(17) 0.0334(12) -0.0225(11) -0.0046(10) 0.0037(11)
_geom_special_details
;
 All s.u.'s (except the s.u. in the dihedral angle between two l.s. planes)
 are estimated using the full covariance matrix. The cell s.u.'s are taken
 into account individually in the estimation of s.u.'s in distances, angles
 and torsion angles; correlations between s.u.'s in cell parameters are only
 used when they are defined by crystal symmetry. An approximate (isotropic)
 treatment of cell s.u.'s is used for estimating s.u.'s involving l.s. planes.
;
loop_
    _geom_bond_atom_site_label_1
    _geom_bond_atom_site_label_2
    _geom_bond_site_symmetry_2
    _geom_bond_distance
    _geom_bond_publ_flag
    O1 C11 . 1.366(3) ?
    O1 C1 . 1.372(3) ?
    C1 C2 . 1.373(3) ?
    C1 C7 . 1.399(3) ?
    C2 C3 . 1.388(3) ?
    C2 H2 . 0.9500 ?
    C3 O2 . 1.351(3) ?
    C3 C4 . 1.404(4) ?
    O2 H2A . 0.8400 ?
    C4 C6 . 1.378(4) ?
    C4 O3 . 1.380(3) ?
    O3 C5 . 1.436(3) ?
    C5 H5A . 0.9800 ?
    C5 H5B . 0.9800 ?
    C5 H5C . 0.9800 ?
    C6 O4 . 1.357(3) ?
    C6 C7 . 1.411(3) ?
    O4 H4A . 0.8400 ?
    C7 C8 . 1.429(3) ?
    C8 O5 . 1.265(3) ?
    C8 C9 . 1.442(3) ?
    C9 C11 . 1.363(3) ?
    C9 O6 . 1.376(3) ?
    O6 C10 . 1.444(3) ?
    C10 H10A . 0.9800 ?
    C10 H10B . 0.9800 ?
    C10 H10C . 0.9800 ?
    C11 C12 . 1.473(3) ?
    C12 C18 . 1.393(3) ?
    C12 C13 . 1.403(3) ?
    C13 C14 . 1.372(3) ?
    C13 H13 . 0.9500 ?
    C14 C15 . 1.385(3) ?
    C14 H14 . 0.9500 ?
    C15 O7 . 1.363(3) ?
    C15 C17 . 1.390(3) ?
    O7 C16 . 1.424(3) ?
    C16 H16A . 0.9800 ?
    C16 H16B . 0.9800 ?
    C16 H16C . 0.9800 ?
    C17 C18 . 1.379(3) ?
    C17 H17 . 0.9500 ?
    C18 H18 . 0.9500 ?
    O1W H1A . 0.852(17) ?
    O1W H1B . 0.859(17) ?
loop_
    _geom_angle_atom_site_label_1
    _geom_angle_atom_site_label_2
    _geom_angle_atom_site_label_3
    _geom_angle_site_symmetry_1
    _geom_angle_site_symmetry_3
    _geom_angle
    _geom_angle_publ_flag
    C11 O1 C1 . . 121.81(19) ?
    O1 C1 C2 . . 116.9(2) ?
    O1 C1 C7 . . 120.0(2) ?
    C2 C1 C7 . . 123.1(2) ?
    C1 C2 C3 . . 118.1(2) ?
    C1 C2 H2 . . 121.0 ?
    C3 C2 H2 . . 121.0 ?
    O2 C3 C2 . . 118.2(2) ?
    O2 C3 C4 . . 120.9(2) ?
    C2 C3 C4 . . 120.9(2) ?
    C3 O2 H2A . . 109.5 ?
    C6 C4 O3 . . 120.3(2) ?
    C6 C4 C3 . . 120.0(2) ?
    O3 C4 C3 . . 119.7(2) ?
    C4 O3 C5 . . 113.20(19) ?
    O3 C5 H5A . . 109.5 ?
    O3 C5 H5B . . 109.5 ?
    H5A C5 H5B . . 109.5 ?
    O3 C5 H5C . . 109.5 ?
    H5A C5 H5C . . 109.5 ?
    H5B C5 H5C . . 109.5 ?
    O4 C6 C4 . . 119.6(2) ?
    O4 C6 C7 . . 120.1(2) ?
    C4 C6 C7 . . 120.3(2) ?
    C6 O4 H4A . . 109.5 ?
    C1 C7 C6 . . 117.6(2) ?
    C1 C7 C8 . . 120.2(2) ?
    C6 C7 C8 . . 122.2(2) ?
    O5 C8 C7 . . 122.3(2) ?
    O5 C8 C9 . . 121.5(2) ?
    C7 C8 C9 . . 116.2(2) ?
    C11 C9 O6 . . 121.0(2) ?
    C11 C9 C8 . . 121.6(2) ?
    O6 C9 C8 . . 117.2(2) ?
    C9 O6 C10 . . 113.8(2) ?
    O6 C10 H10A . . 109.5 ?
    O6 C10 H10B . . 109.5 ?
    H10A C10 H10B . . 109.5 ?
    O6 C10 H10C . . 109.5 ?
    H10A C10 H10C . . 109.5 ?
    H10B C10 H10C . . 109.5 ?
    C9 C11 O1 . . 120.1(2) ?
    C9 C11 C12 . . 129.0(2) ?
    O1 C11 C12 . . 110.9(2) ?
    C18 C12 C13 . . 117.3(2) ?
    C18 C12 C11 . . 119.8(2) ?
    C13 C12 C11 . . 122.9(2) ?
    C14 C13 C12 . . 121.0(2) ?
    C14 C13 H13 . . 119.5 ?
    C12 C13 H13 . . 119.5 ?
    C13 C14 C15 . . 120.7(2) ?
    C13 C14 H14 . . 119.7 ?
    C15 C14 H14 . . 119.7 ?
    O7 C15 C14 . . 115.7(2) ?
    O7 C15 C17 . . 124.7(2) ?
    C14 C15 C17 . . 119.6(2) ?
    C15 O7 C16 . . 117.7(2) ?
    O7 C16 H16A . . 109.5 ?
    O7 C16 H16B . . 109.5 ?
    H16A C16 H16B . . 109.5 ?
    O7 C16 H16C . . 109.5 ?
    H16A C16 H16C . . 109.5 ?
    H16B C16 H16C . . 109.5 ?
    C18 C17 C15 . . 119.3(2) ?
    C18 C17 H17 . . 120.3 ?
    C15 C17 H17 . . 120.3 ?
    C17 C18 C12 . . 122.1(2) ?
    C17 C18 H18 . . 118.9 ?
    C12 C18 H18 . . 118.9 ?
    H1A O1W H1B . . 105(2) ?
loop_
    _geom_hbond_atom_site_label_D
    _geom_hbond_atom_site_label_H
    _geom_hbond_atom_site_label_A
    _geom_hbond_site_symmetry_A
    _geom_hbond_distance_DH
    _geom_hbond_distance_HA
    _geom_hbond_distance_DA
    _geom_hbond_angle_DHA
    _geom_hbond_publ_flag
    O2 H2A O1W 3_445 0.84 1.92 2.712(3) 156.5 y
    O2 H2A O3 . 0.84 2.33 2.780(3) 113.8 y
    O4 H4A O5 . 0.84 1.85 2.589(3) 146.0 y
    O1W H1A O5 . 0.852(17) 2.05(2) 2.886(3) 165(3) y
    O1W H1A O6 . 0.852(17) 2.71(3) 3.288(3) 126(3) y
    O1W H1B O4 7_656 0.859(17) 2.38(2) 3.135(3) 148(3) y
data_global
_journal_date_recd_electronic     2010-08-30
_journal_date_accepted     2010-09-29
_journal_name_full     'Acta Crystallographica, Section E'
_journal_year     2010
_journal_volume     66
_journal_issue     10
_journal_page_first     o2716
_journal_page_last     o2717
_journal_paper_category     QO
_journal_coeditor_code     RK2231
_publ_contact_author_name     'Dr. Muhammad Raza Shah'
_publ_contact_author_address
;
H.E.J. Research Institute of Chemistry
International Center for Chemical and Biological Sciences
University of Karachi, Karachi-75270, Pakistan
;
_publ_contact_author_email     'raza_shahm@yahoo.com'
_publ_contact_author_fax     '+92-21-34819018-19'
_publ_contact_author_phone     '+92-21-34824934,Ext233'
_publ_section_title
;
5,7-Dihydroxy-3,6-dimethoxy-2-(4-methoxyphenyl)-4<i>H</i>-chromen-4-one
monohydrate
;
loop_
    _publ_author_name
    _publ_author_address
    'Mohammad, Akhtar'
;
H.E.J. Research Institute of Chemistry
International Center for Chemical and Biological Sciences
University of Karachi, Karachi 75270, Pakistan
;
    'Anis, Itrat'
;
Department of Chemistry
University of Karachi, Karachi 75270, Pakistan
;
    'McKee, Vickie'
;
Department of Chemistry, Loughborough University,
Leicestershire LE11 3TU,
England
;
    'Frese, Josef W. A.'
;
Department of Chemistry, Loughborough University,
Leicestershire LE11 3TU,
England
;
    'Shah, Muhammad Raza'
;
H.E.J. Research Institute of Chemistry
International Center for Chemical and Biological Sciences
University of Karachi, Karachi 75270, Pakistan
;
_publ_section_synopsis     .
