# Supplementary material for: 5,7-Dihy­droxy-3,6-dimeth­oxy-2-(4-meth­oxy­phen­yl)-4H-chromen-4-one monohydrate
Source: Acta Crystallogr Sect E Struct Rep Online. 2010 Oct 2;66(Pt 11):o2716–7. doi: 10.1107/S1600536810039012 (PMC3009314; doi:10.1107/S1600536810039012)
Supplement: Supplementary file 2 [file e-66-o2716-Isup2.hkl]

# 
# h,k,l, Fc-squared, Fo-squared, sigma(Fo-squared) and status flag 
# 
data_I
_shelx_title ' am59 in C2/c  solved SIR 2004' 
_shelx_refln_list_code          4 
_shelx_F_calc_maximum      568.00 
_exptl_crystal_F_000      1520.00 
_reflns_d_resolution_high  0.7982 
 
loop_ 
 _symmetry_equiv_pos_as_xyz 
 'x, y, z' 
 '-x, y, -z+1/2' 
 'x+1/2, y+1/2, z' 
 '-x+1/2, y+1/2, -z+1/2' 
 '-x, -y, -z' 
 'x, -y, z-1/2' 
 '-x+1/2, -y+1/2, -z' 
 'x+1/2, -y+1/2, z-1/2' 
 
_cell_length_a    19.8693 
_cell_length_b     6.8126 
_cell_length_c    24.4243 
_cell_angle_alpha  90.000 
_cell_angle_beta   91.298 
_cell_angle_gamma  90.000 
 
_shelx_F_squared_multiplier     1.000 
 
loop_ 
 _refln_index_h 
 _refln_index_k 
 _refln_index_l 
 _refln_F_squared_calc 
 _refln_F_squared_meas 
 _refln_F_squared_sigma 
 _refln_observed_status 
   2   0   0    44336.10    46502.47   1138.53 o 
   4   0   0     5493.02     5660.09    131.59 o 
   6   0   0     5765.41     5313.04    239.21 o 
   8   0   0    19449.20    18715.67    533.24 o 
  10   0   0     2480.62     3109.54    204.12 o 
  12   0   0     1669.57     1768.69    110.51 o 
  14   0   0       85.42      -19.73     37.67 o 
  16   0   0      400.99      307.29     59.09 o 
  18   0   0      801.28      816.40    138.76 o 
  22   0   0     1014.81      949.20    159.73 o 
  24   0   0       15.04       80.67    112.94 o 
   1   1   0    17782.13    19735.53    367.51 o 
   3   1   0    27258.83    28354.21    450.20 o 
   5   1   0     2086.82     2012.10     94.72 o 
   7   1   0      214.05      325.48     34.57 o 
   9   1   0    17149.70    18959.59    295.70 o 
  11   1   0     5480.62     7096.77    152.82 o 
  13   1   0     2299.01     2412.36     80.82 o 
  15   1   0      314.52      482.27     74.80 o 
  17   1   0      587.06      599.59     55.87 o 
  19   1   0     2020.73     1891.79     91.67 o 
  21   1   0        0.80       -2.22     42.86 o 
  23   1   0      141.20      204.91     78.72 o 
   0   2   0    14157.72    13785.35    508.85 o 
   2   2   0     9761.11    11534.81    299.91 o 
   4   2   0     3634.56     3617.35    103.90 o 
   6   2   0     1734.84     2230.52    110.93 o 
   8   2   0       97.87      303.46    162.96 o 
  10   2   0      161.66      319.92     72.91 o 
  12   2   0      534.54      771.60     50.56 o 
  14   2   0     3443.85     3390.37    105.01 o 
  16   2   0      186.09      223.82     51.06 o 
  18   2   0       64.25      162.88     53.10 o 
  20   2   0      111.29      136.93     53.08 o 
  22   2   0      286.06      289.50     67.54 o 
  24   2   0       70.76      101.44     58.29 o 
   1   3   0     6047.66     6124.37    115.86 o 
   3   3   0     1397.50     1509.29     68.17 o 
   5   3   0      828.76      875.57     36.93 o 
   7   3   0       38.78      156.61     52.60 o 
   9   3   0     9624.02     9640.80    217.17 o 
  11   3   0     9974.61    10277.79    268.17 o 
  13   3   0      461.37      481.69     59.34 o 
  15   3   0       87.40       71.66     48.25 o 
  17   3   0       98.53       31.81     40.93 o 
  19   3   0       24.92       97.58     50.39 o 
  21   3   0      503.75      576.91     77.28 o 
  23   3   0       47.71       18.37     51.63 o 
   0   4   0   111299.06   108293.92   2852.06 o 
   2   4   0    26991.17    28004.75    431.02 o 
   4   4   0     1091.67     1018.26     49.79 o 
   6   4   0      187.82      219.04     41.12 o 
   8   4   0      113.65      184.63     44.28 o 
  10   4   0     4321.01     4527.92    151.37 o 
  12   4   0        1.67      -10.81     39.44 o 
  14   4   0      120.34      260.24     69.86 o 
  16   4   0        0.28      -39.21     39.21 o 
  18   4   0      598.05      612.04     88.80 o 
  20   4   0       16.49      -28.16     45.04 o 
   1   5   0     4330.85     4476.59    110.15 o 
   3   5   0      120.53      142.04     35.11 o 
   5   5   0      351.11      416.75     48.73 o 
   7   5   0       24.58      176.45     67.54 o 
   9   5   0     1892.16     1899.29    100.64 o 
  11   5   0      859.81     1096.71    108.86 o 
  13   5   0       10.54       16.37     43.57 o 
  15   5   0        1.33       46.10     45.83 o 
  17   5   0      505.22      436.22     71.30 o 
  19   5   0      250.64      272.79     67.26 o 
   0   6   0     1878.27     2854.74    136.20 o 
   2   6   0     3191.89     3480.62    141.31 o 
   4   6   0        0.53        0.16     41.35 o 
   6   6   0      136.26      219.83     51.33 o 
   8   6   0      252.26      324.06     59.55 o 
  10   6   0        6.56        7.09     44.32 o 
  12   6   0       43.44      103.84     50.37 o 
  14   6   0       94.92       25.61     60.55 o 
  16   6   0        0.12      -42.61     46.69 o 
   1   7   0     1595.51     1594.68    102.00 o 
   3   7   0       23.77       57.06     46.86 o 
   5   7   0        0.07      -37.86     37.86 o 
   7   7   0      583.83      454.07     97.34 o 
   9   7   0      633.03      602.89     87.56 o 
  11   7   0     1018.21     1022.70     95.20 o 
  13   7   0        1.79      -14.24     46.19 o 
   0   8   0     5825.50     4708.04    358.18 o 
   2   8   0     3244.06     3405.54    425.95 o 
   4   8   0       67.57      143.56     64.26 o 
   6   8   0       54.27        3.51     49.60 o 
   8   8   0      274.17      252.95     66.42 o 
 -23   1   1      218.70       73.84     65.04 o 
 -21   1   1       51.26       29.69     47.74 o 
 -19   1   1      189.48      266.70     49.97 o 
 -17   1   1        2.27      -19.23     41.29 o 
 -15   1   1     1134.10     1057.34     60.58 o 
 -13   1   1     1123.58     1228.28     54.41 o 
 -11   1   1     9506.05    10727.36    188.03 o 
  -9   1   1     9053.11     9541.27    164.04 o 
  -7   1   1     2326.30     2421.96     89.23 o 
  -5   1   1      445.58      499.15     30.63 o 
  -3   1   1    11078.41    10674.23    162.71 o 
  -1   1   1     1477.63     1883.37     37.81 o 
   1   1   1     6483.25     6582.38    102.82 o 
   3   1   1    14532.79    14633.56    403.78 o 
   5   1   1     4322.25     4762.30    132.68 o 
   7   1   1     2961.02     2990.42     65.60 o 
   9   1   1    10980.70    12833.70    229.44 o 
  11   1   1     7411.90     8419.15    168.31 o 
  13   1   1      742.55      932.59     52.91 o 
  15   1   1      298.22      486.35     63.02 o 
  17   1   1       28.24       36.02     35.19 o 
  19   1   1      819.93      721.66     63.75 o 
  21   1   1       40.94      101.93     49.90 o 
  23   1   1       48.54       20.50     60.11 o 
 -24   2   1      339.78      399.98    113.18 o 
 -22   2   1       45.17      141.95     57.99 o 
 -20   2   1       23.44      -26.98     44.32 o 
 -18   2   1     3537.83     3138.31    197.48 o 
 -16   2   1      556.29      514.34     52.35 o 
 -14   2   1      220.40      239.18     45.03 o 
 -12   2   1      380.64      346.97     51.96 o 
 -10   2   1     1937.77     2011.06    124.59 o 
  -8   2   1     4510.19     4549.27     90.86 o 
  -6   2   1     7456.32     7067.50    122.82 o 
  -4   2   1     3093.37     3028.57     78.65 o 
  -2   2   1   215848.34   214984.61   3021.87 o 
   0   2   1   322624.84   317135.38   4438.37 o 
   2   2   1     8270.13     7350.73    162.33 o 
   4   2   1       11.20       67.56     39.03 o 
   6   2   1     4839.89     5428.98    255.70 o 
   8   2   1    11179.54    11777.29    292.27 o 
  10   2   1     3778.78     4452.90    105.11 o 
  12   2   1      163.33      306.63     46.90 o 
  14   2   1      682.43      698.47     60.81 o 
  16   2   1      744.03      846.14     72.42 o 
  18   2   1     1646.27     1673.35    109.98 o 
  20   2   1      655.10      716.41    107.59 o 
  22   2   1      637.12      621.85     79.68 o 
  24   2   1      127.37      135.01     63.38 o 
 -23   3   1        2.17      -28.76     50.21 o 
 -21   3   1      326.46      262.19     63.85 o 
 -19   3   1      149.00      197.83     56.36 o 
 -17   3   1      391.88      520.16     95.20 o 
 -15   3   1       16.45       15.36     41.25 o 
 -13   3   1      491.58      478.48     59.17 o 
 -11   3   1     1805.44     2058.91     79.47 o 
  -9   3   1     3298.24     3118.14    187.64 o 
  -7   3   1     1661.71     1809.50     66.41 o 
  -5   3   1       44.07      -17.41     17.41 o 
  -3   3   1      183.54      307.62     30.20 o 
  -1   3   1     3290.41     3263.87     75.36 o 
   1   3   1     7547.94     7546.48    135.09 o 
   3   3   1     6604.06     6921.15    179.67 o 
   5   3   1     3985.58     3834.19     80.65 o 
   7   3   1     1411.84     1672.51     62.28 o 
   9   3   1    10380.60    11050.50    216.83 o 
  11   3   1      645.76      937.73     83.12 o 
  13   3   1       40.64       81.12     54.49 o 
  15   3   1       29.58        2.03     56.24 o 
  17   3   1      712.86      783.35     77.24 o 
  19   3   1     2237.50     2182.60    166.28 o 
  21   3   1        0.62       99.28     51.59 o 
  23   3   1        9.75        5.83     52.75 o 
 -20   4   1      109.34      158.63     57.22 o 
 -18   4   1      160.34      174.53     54.30 o 
 -16   4   1       68.95       69.47     46.23 o 
 -14   4   1      252.08      299.39     56.48 o 
 -12   4   1      270.92      329.30     56.24 o 
 -10   4   1     1026.15     1076.74    117.07 o 
  -8   4   1      692.76      723.68     52.66 o 
  -6   4   1        6.76        9.04     23.22 o 
  -4   4   1      115.74      267.30     70.39 o 
  -2   4   1        6.30      264.61     90.35 o 
   0   4   1     1268.07     8572.09    290.96 o 
   2   4   1    17345.28    18346.31    463.75 o 
   4   4   1     1374.07     1492.38    107.26 o 
   6   4   1      321.78      278.30     28.61 o 
   8   4   1     1288.23     1340.91     64.90 o 
  10   4   1      870.73     1022.43     75.37 o 
  12   4   1        2.68       75.66     44.21 o 
  14   4   1      297.28      292.01     56.05 o 
  16   4   1       38.06       52.51     54.03 o 
  18   4   1      304.50      371.56     65.09 o 
  20   4   1       29.51       95.43     52.98 o 
 -19   5   1       43.02      131.43     60.35 o 
 -17   5   1      178.46      155.68     58.36 o 
 -15   5   1       71.42      134.00     60.55 o 
 -13   5   1      106.01      179.46     51.21 o 
 -11   5   1     3641.55     3698.15    171.87 o 
  -9   5   1      534.69      825.37    102.00 o 
  -7   5   1       29.11       64.87     44.85 o 
  -5   5   1      362.15      420.72     51.11 o 
  -3   5   1     1732.08     1830.32     69.58 o 
  -1   5   1     2373.00     2483.17     80.34 o 
   1   5   1     1196.84     1117.67     71.91 o 
   3   5   1     1205.24     1161.67     56.91 o 
   5   5   1      508.61      502.51     55.09 o 
   7   5   1      711.32      908.57     75.39 o 
   9   5   1     1895.52     1982.54    115.97 o 
  11   5   1      806.65      943.07     80.16 o 
  13   5   1      290.41      265.83     66.60 o 
  15   5   1       84.16      135.69     50.80 o 
  17   5   1      444.43      484.93     72.20 o 
  19   5   1       85.14      103.56     54.13 o 
 -16   6   1      125.49      139.07     59.31 o 
 -14   6   1      113.69      163.26     55.93 o 
 -12   6   1      145.16      113.88     52.79 o 
 -10   6   1      114.03       73.37     45.62 o 
  -8   6   1      207.15      238.81     55.91 o 
  -6   6   1       56.60       57.21     42.00 o 
  -4   6   1      473.39      472.92     89.89 o 
  -2   6   1    17828.29    16841.85    295.99 o 
   0   6   1    12674.30    12613.24    237.34 o 
   2   6   1      178.07      195.67     45.85 o 
   4   6   1      947.73     1014.65    151.84 o 
   6   6   1      294.71      210.70     52.43 o 
   8   6   1     1940.95     1791.73    167.21 o 
  10   6   1       70.86      100.91     50.11 o 
  12   6   1       81.26      150.20     53.23 o 
  14   6   1      277.58      155.64     70.08 o 
  16   6   1      361.95      403.12     77.85 o 
 -13   7   1       52.96       72.97     53.41 o 
 -11   7   1      390.44      206.01     59.10 o 
  -9   7   1      286.02      272.42     71.73 o 
  -7   7   1      580.86      625.63    119.70 o 
  -5   7   1       20.87       82.95     48.67 o 
  -3   7   1      689.73      737.51     86.17 o 
  -1   7   1      809.72      924.76     81.67 o 
   1   7   1        7.20      -17.30     42.46 o 
   3   7   1        1.78       21.56     45.80 o 
   5   7   1       65.58       99.46     53.36 o 
   7   7   1      652.31      563.72     87.56 o 
   9   7   1      877.97      805.15     87.71 o 
  11   7   1       42.29       69.00     64.28 o 
  13   7   1      112.67      117.64     57.98 o 
  -8   8   1      136.36      249.92     68.02 o 
  -6   8   1       55.75       27.00     51.95 o 
  -4   8   1      352.31      316.32     80.54 o 
  -2   8   1       65.04      144.07    109.71 o 
   0   8   1      256.77      347.06    167.80 o 
   2   8   1     1063.98      874.50    134.62 o 
   4   8   1       97.60       86.67     56.55 o 
   6   8   1      129.59      168.20     63.81 o 
   8   8   1       99.21       19.41     52.84 o 
 -24   0   2       70.49       26.78     76.41 o 
 -22   0   2      445.67      396.91    122.62 o 
 -20   0   2     3450.10     3098.92    179.11 o 
 -18   0   2     6605.13     6148.50    207.94 o 
 -16   0   2      235.65      187.49     51.98 o 
 -14   0   2      514.01      545.78     73.12 o 
 -12   0   2      623.49      673.15     58.24 o 
 -10   0   2     7457.39     7714.01    200.48 o 
  -8   0   2    21002.23    20211.23    438.31 o 
  -6   0   2    11631.27    10631.45    240.28 o 
  -4   0   2     3811.52     3631.71     93.04 o 
  -2   0   2   111978.31   110029.34   2195.67 o 
   0   0   2     2709.94     2823.69     63.89 o 
   2   0   2     1317.55     1386.38     40.34 o 
   4   0   2       12.38      -19.19     19.19 o 
   6   0   2    13059.12    13666.89    541.01 o 
   8   0   2     4345.66     4585.87    130.93 o 
  10   0   2     4800.84     5379.00    153.55 o 
  12   0   2     3159.65     3830.16    130.42 o 
  14   0   2      101.26      112.40     42.77 o 
  16   0   2      134.81      149.11     50.23 o 
  18   0   2     3222.74     3388.82    144.13 o 
  20   0   2     1318.44     1397.71    130.47 o 
  22   0   2       31.33      133.66     70.62 o 
 -23   1   2       21.02       13.09     58.47 o 
 -21   1   2      259.46      229.40     52.71 o 
 -19   1   2      157.03       35.42     39.11 o 
 -17   1   2       40.81        0.77     37.28 o 
 -15   1   2        0.30      -27.18     27.18 o 
 -13   1   2       40.38       18.89     25.28 o 
 -11   1   2     8125.80     8553.33    156.85 o 
  -9   1   2        0.70       31.97     23.33 o 
  -7   1   2     7386.52     6928.19    122.16 o 
  -5   1   2      435.91      424.11     23.73 o 
  -3   1   2      488.17      541.56     27.90 o 
  -1   1   2     4853.73     4842.32     79.63 o 
   1   1   2     1215.95     1255.32     36.55 o 
   3   1   2      982.66      930.92     36.58 o 
   5   1   2     5704.26     5219.93     91.58 o 
   7   1   2     3099.90     3249.31     74.83 o 
   9   1   2     9158.28     9741.92    167.54 o 
  11   1   2      194.12      149.58     41.18 o 
  13   1   2      154.85      228.34     46.31 o 
  15   1   2      707.48      783.28     51.58 o 
  17   1   2        0.93      -27.80     40.52 o 
  19   1   2     1705.56     1671.58     85.12 o 
  21   1   2       87.84       36.28     46.41 o 
  23   1   2      375.65      470.92     84.91 o 
 -24   2   2       23.63       30.73     61.48 o 
 -22   2   2      169.31      173.88     59.99 o 
 -20   2   2      392.85      388.44     65.12 o 
 -18   2   2      189.79      182.25     50.77 o 
 -16   2   2      277.94      344.29     46.56 o 
 -14   2   2       52.97      105.26     35.08 o 
 -12   2   2     6068.34     6051.72    124.48 o 
 -10   2   2     1690.21     1637.99     54.07 o 
  -8   2   2      277.68      351.43     26.41 o 
  -6   2   2      820.50      824.77     49.55 o 
  -4   2   2     7369.33     6797.47    118.18 o 
  -2   2   2     1341.79     1293.10     56.06 o 
   0   2   2     1655.97     1513.35     48.83 o 
   2   2   2     1220.52     1284.59     39.28 o 
   4   2   2      173.82      160.41     16.40 o 
   6   2   2     2160.48     2414.15    209.47 o 
   8   2   2        0.05      105.08     54.86 o 
  10   2   2      146.30      197.90     28.09 o 
  12   2   2     1189.69     1097.92     47.87 o 
  14   2   2        7.04       50.56     42.06 o 
  16   2   2      172.71      231.76     56.36 o 
  18   2   2       11.90      153.65     68.34 o 
  20   2   2      116.98      156.00     67.54 o 
  22   2   2       33.73       36.72     47.61 o 
  24   2   2       26.11       26.79     57.60 o 
 -23   3   2        5.47      -31.38     51.40 o 
 -21   3   2       22.01       41.90     49.89 o 
 -19   3   2       58.39      115.01     56.02 o 
 -17   3   2       23.47       32.72     43.61 o 
 -15   3   2      710.42      549.47     74.33 o 
 -13   3   2      201.35      235.50     40.31 o 
 -11   3   2     1329.76     1434.55     67.95 o 
  -9   3   2        5.70       26.68     27.90 o 
  -7   3   2     2283.60     2291.18     60.27 o 
  -5   3   2      147.15      139.41     22.57 o 
  -3   3   2     2315.87     2508.89     64.07 o 
  -1   3   2     2152.06     2474.39     63.93 o 
   1   3   2     4206.34     4677.29    240.02 o 
   3   3   2      401.40      524.73     59.26 o 
   5   3   2      160.37      193.47     45.24 o 
   7   3   2     1231.37     1381.44     55.45 o 
   9   3   2      358.84      301.15    158.12 o 
  11   3   2      621.10      785.72     77.27 o 
  13   3   2     1056.80     1121.89     77.80 o 
  15   3   2      143.44       49.66     40.67 o 
  17   3   2     1316.76     1090.34     86.84 o 
  19   3   2        9.09       46.51     46.67 o 
  21   3   2      180.89      133.67     66.53 o 
  23   3   2        4.54       31.26     53.83 o 
 -20   4   2      716.15      721.42     83.76 o 
 -18   4   2     1388.50     1195.37     97.29 o 
 -16   4   2      930.48      996.31     87.23 o 
 -14   4   2      182.26       74.01     48.90 o 
 -12   4   2       10.34       25.23     42.59 o 
 -10   4   2      516.16      529.27     51.78 o 
  -8   4   2     1355.77     1359.81     67.18 o 
  -6   4   2      288.63      277.32     30.68 o 
  -4   4   2     3588.41     3468.46    105.41 o 
  -2   4   2    32322.19    33283.22    505.23 o 
   0   4   2     2594.24     2804.91     92.95 o 
   2   4   2     7977.79     7842.99    149.21 o 
   4   4   2     1882.55     1944.60     61.93 o 
   6   4   2     2715.23     2513.65     67.15 o 
   8   4   2     1223.32     1374.92     80.89 o 
  10   4   2      782.63      768.39     99.67 o 
  12   4   2       67.94       -1.61     38.39 o 
  14   4   2      263.49      252.30     55.20 o 
  16   4   2      239.88      328.86    103.01 o 
  18   4   2      854.90      965.34     88.65 o 
  20   4   2     1074.19     1136.74    139.26 o 
 -19   5   2        9.73        6.95     60.55 o 
 -17   5   2      321.42      303.97     66.12 o 
 -15   5   2       12.65       11.04     69.01 o 
 -13   5   2      224.36      290.75     58.96 o 
 -11   5   2     1129.30     1279.69     89.45 o 
  -9   5   2       32.78       91.67     44.55 o 
  -7   5   2     2331.70     2197.06     90.31 o 
  -5   5   2     1026.30      987.38     56.76 o 
  -3   5   2     3327.32     3418.86     94.24 o 
  -1   5   2      380.78      522.75     48.10 o 
   1   5   2      143.70      189.16     38.91 o 
   3   5   2       83.31      118.67     32.95 o 
   5   5   2        6.54      -12.58     39.69 o 
   7   5   2     3234.10     3246.49    143.92 o 
   9   5   2     1107.16     1184.86     91.29 o 
  11   5   2       13.61      137.99     54.03 o 
  13   5   2        0.64      -33.60     39.97 o 
  15   5   2       33.27      -19.29     40.93 o 
  17   5   2      273.85      237.73     65.37 o 
  19   5   2      106.92       79.13     55.51 o 
 -16   6   2       93.40       53.61     54.41 o 
 -14   6   2       16.28       32.71     49.82 o 
 -12   6   2      511.35      504.41     73.57 o 
 -10   6   2      202.85      115.51     49.07 o 
  -8   6   2      427.37      458.71     64.20 o 
  -6   6   2      601.56      656.01     70.57 o 
  -4   6   2      101.41       79.63     40.85 o 
  -2   6   2     3857.85     3503.90    104.55 o 
   0   6   2       76.28      130.95     40.81 o 
   2   6   2     1013.25     1041.00     83.27 o 
   4   6   2        0.22       22.71     41.52 o 
   6   6   2       45.45       27.81     40.70 o 
   8   6   2      354.88      317.65     68.00 o 
  10   6   2      205.68       87.55     47.28 o 
  12   6   2      169.39      163.85     54.30 o 
  14   6   2        0.02      -42.55     42.55 o 
  16   6   2       54.58       72.03     52.56 o 
 -13   7   2      405.14      391.93     69.93 o 
 -11   7   2        0.00      -20.56     48.34 o 
  -9   7   2       11.49      -44.45     44.45 o 
  -7   7   2       90.29       91.72     47.75 o 
  -5   7   2        2.62      -23.60     43.93 o 
  -3   7   2      764.46      610.31     71.22 o 
  -1   7   2      175.69      234.42     68.52 o 
   1   7   2        2.74       83.46     47.91 o 
   3   7   2      172.51       86.81     56.36 o 
   5   7   2      188.68      187.11     54.81 o 
   7   7   2        9.08       52.51     54.71 o 
   9   7   2      211.16      190.91     57.33 o 
  11   7   2       50.03      -16.42     45.17 o 
  13   7   2        0.93       37.83     51.47 o 
  -8   8   2      124.55      156.19     63.33 o 
  -6   8   2        6.21      -10.67     48.47 o 
  -4   8   2     1766.38     1641.92    163.86 o 
  -2   8   2     3674.28     3928.86    241.58 o 
   0   8   2      298.62      435.66    110.65 o 
   2   8   2      265.45      276.32    169.41 o 
   4   8   2      105.80       -1.26     52.52 o 
   6   8   2      744.94      653.44    125.76 o 
   8   8   2       80.70       42.08     54.17 o 
 -23   1   3       28.69        4.03     58.92 o 
 -21   1   3       39.83       63.62     42.62 o 
 -19   1   3     1043.75      810.77     73.89 o 
 -17   1   3       11.73       30.25     30.68 o 
 -15   1   3       33.74       63.18     30.24 o 
 -13   1   3      170.25      199.68     31.65 o 
 -11   1   3     1142.98     1354.57     51.77 o 
  -9   1   3     4155.52     4075.22     87.41 o 
  -7   1   3     4475.73     4350.12     86.07 o 
  -5   1   3      442.98      500.46     25.93 o 
  -3   1   3     6933.57     6583.96    107.89 o 
  -1   1   3    13257.56    12355.06    202.00 o 
   1   1   3     1216.26     1262.09     38.96 o 
   3   1   3     5518.07     4972.44     95.83 o 
   5   1   3     7443.55     6972.19    126.74 o 
   7   1   3     2269.60     2138.98     53.36 o 
   9   1   3     1142.20     1065.32     45.38 o 
  11   1   3     1126.23     1200.12     59.85 o 
  13   1   3     2539.22     2451.46     74.34 o 
  15   1   3      121.43       84.75     31.86 o 
  17   1   3      417.49      353.47     51.78 o 
  19   1   3      113.98      122.48     47.10 o 
  21   1   3      511.03      493.96     71.50 o 
  23   1   3       20.33      -32.21     48.90 o 
 -24   2   3       69.91      138.55     60.55 o 
 -22   2   3       33.15      -42.67     42.67 o 
 -20   2   3     2650.66     2488.21    125.25 o 
 -18   2   3      568.33      564.29     77.85 o 
 -16   2   3      706.02      789.59     61.27 o 
 -14   2   3      434.29      501.86     41.61 o 
 -12   2   3       76.04       64.00     25.47 o 
 -10   2   3    10943.55    10871.34    189.11 o 
  -8   2   3      387.27      319.95     26.21 o 
  -6   2   3      145.52      149.86     20.51 o 
  -4   2   3     1880.08     1522.47     44.32 o 
  -2   2   3     1242.09     1306.66     42.35 o 
   0   2   3    12563.06    12564.35    197.05 o 
   2   2   3      166.68      244.75     26.29 o 
   4   2   3      763.18      756.93     33.31 o 
   6   2   3      575.88      566.91     43.42 o 
   8   2   3     5487.64     5039.92    111.74 o 
  10   2   3      752.86      773.54     35.15 o 
  12   2   3       42.51       54.17     36.23 o 
  14   2   3      773.19      807.69     67.32 o 
  16   2   3      442.88      349.39     56.15 o 
  18   2   3     1458.13     1352.27    137.34 o 
  20   2   3      935.27      845.46     88.03 o 
  22   2   3      278.74      285.85     65.28 o 
  24   2   3        2.94       31.08     82.14 o 
 -23   3   3      151.05       29.99     53.72 o 
 -21   3   3      284.71      266.86     62.28 o 
 -19   3   3      530.34      540.04     82.11 o 
 -17   3   3      218.01      203.22     59.31 o 
 -15   3   3      179.43      144.32     95.95 o 
 -13   3   3        4.32      -19.71     30.62 o 
 -11   3   3     4376.85     4322.99    117.62 o 
  -9   3   3     7597.69     7358.80    139.01 o 
  -7   3   3       30.62       51.50     20.47 o 
  -5   3   3      447.59      498.42     32.43 o 
  -3   3   3     5472.83     4938.31     99.56 o 
  -1   3   3       16.19       62.62     21.69 o 
   1   3   3        8.87       49.58     23.02 o 
   3   3   3     1673.72     1603.86     48.80 o 
   5   3   3     2605.02     2427.04     80.57 o 
   7   3   3      253.07      315.54     30.12 o 
   9   3   3        6.57       -4.30     35.60 o 
  11   3   3       26.79       11.08     52.33 o 
  13   3   3      461.97      465.04     58.84 o 
  15   3   3        6.19      -35.22     35.22 o 
  17   3   3      396.06      472.13     66.50 o 
  19   3   3       91.84       80.32     47.67 o 
  21   3   3       18.46      -44.65     44.65 o 
  23   3   3       22.96       75.57     69.86 o 
 -20   4   3      255.47      290.46     65.54 o 
 -18   4   3      747.20      735.41     79.28 o 
 -16   4   3        2.30      -38.23     38.23 o 
 -14   4   3      142.71       96.48     50.03 o 
 -12   4   3     1807.66     1891.39     99.37 o 
 -10   4   3     1837.57     1662.82     76.97 o 
  -8   4   3      239.03      284.03     41.36 o 
  -6   4   3       57.84       17.75     24.30 o 
  -4   4   3       55.44       50.41     28.08 o 
  -2   4   3     8794.51     8491.96    195.12 o 
   0   4   3        0.52       67.46     34.47 o 
   2   4   3      199.33      181.57     36.39 o 
   4   4   3     1675.16     1586.36     56.36 o 
   6   4   3     2614.84     2402.09     84.71 o 
   8   4   3      225.69      188.21     45.16 o 
  10   4   3      113.77      106.70     43.42 o 
  12   4   3     1469.87     1506.33     91.51 o 
  14   4   3      373.67      307.70     56.93 o 
  16   4   3        8.22       49.78     44.30 o 
  18   4   3        0.27      -40.09     40.09 o 
  20   4   3       23.14       64.65     51.25 o 
 -19   5   3        3.19       -2.06     45.17 o 
 -17   5   3      349.44      413.50     68.33 o 
 -15   5   3      162.13      248.42     59.07 o 
 -13   5   3       43.04       52.85     44.19 o 
 -11   5   3      542.77      556.20     68.14 o 
  -9   5   3      198.21      183.34     56.93 o 
  -7   5   3      434.63      425.52     75.80 o 
  -5   5   3      607.40      638.66     50.80 o 
  -3   5   3      821.67      893.67     57.84 o 
  -1   5   3       81.65      105.08     42.69 o 
   1   5   3      663.15      666.86     54.64 o 
   3   5   3      292.70      322.53     38.38 o 
   5   5   3      511.53      385.15     56.12 o 
   7   5   3       74.57        4.29     45.34 o 
   9   5   3      792.83      663.34     78.25 o 
  11   5   3      147.66      203.57     71.56 o 
  13   5   3       96.78      204.59     54.42 o 
  15   5   3        6.78        8.53     43.23 o 
  17   5   3      384.14      386.10     70.27 o 
  19   5   3       10.35       62.15     76.38 o 
 -16   6   3      131.64      138.09     77.32 o 
 -14   6   3        0.02      -42.52     42.52 o 
 -12   6   3       77.81       83.35     48.86 o 
 -10   6   3      111.90       62.86     57.29 o 
  -8   6   3      784.13      930.04     83.17 o 
  -6   6   3       16.62       27.79     42.54 o 
  -4   6   3     1353.36     1447.54     86.29 o 
  -2   6   3     1200.53     1072.69     63.51 o 
   0   6   3      916.64      995.41     61.53 o 
   2   6   3      512.50      530.72    187.16 o 
   4   6   3      890.69     1004.29     83.58 o 
   6   6   3       96.86       96.57     47.86 o 
   8   6   3      290.82      176.63     53.04 o 
  10   6   3      494.15      481.99     66.42 o 
  12   6   3       31.28       94.71     53.10 o 
  14   6   3        0.42        6.08     45.95 o 
  16   6   3       84.98       88.31     52.93 o 
 -13   7   3      151.77      134.59     56.71 o 
 -11   7   3      194.45      261.16     73.65 o 
  -9   7   3       60.17      -40.44     61.91 o 
  -7   7   3      155.60      126.18     54.41 o 
  -5   7   3        3.64       53.30     54.96 o 
  -3   7   3      434.93      399.68     64.27 o 
  -1   7   3        0.00       80.96     54.69 o 
   1   7   3      206.42      187.70     56.33 o 
   3   7   3        2.96       52.87     48.90 o 
   5   7   3       35.82      -23.15     51.70 o 
   7   7   3      625.68      612.97     85.70 o 
   9   7   3      343.61      205.22     60.42 o 
  11   7   3       17.94       63.70     53.80 o 
  13   7   3        2.87       31.81     51.51 o 
  -8   8   3        0.14       -2.07     51.67 o 
  -6   8   3       26.20      -12.75     53.10 o 
  -4   8   3       73.10      293.38    174.25 o 
  -2   8   3     1294.39      990.54    135.41 o 
   0   8   3       13.00       25.17     74.13 o 
   2   8   3       85.08      168.05    104.90 o 
   4   8   3       38.74       34.31     53.31 o 
   6   8   3       20.81      -54.53     64.18 o 
   8   8   3        0.14        3.15     53.11 o 
 -24   0   4       38.05      -35.90     72.59 o 
 -22   0   4       48.58      167.80     77.58 o 
 -20   0   4      206.23      125.95     70.62 o 
 -18   0   4      108.32       99.80     63.40 o 
 -16   0   4     1270.30     1382.92    150.17 o 
 -14   0   4     2209.26     2100.70    162.77 o 
 -12   0   4     1019.12      950.95     66.04 o 
 -10   0   4    10782.87    11750.30    281.82 o 
  -8   0   4     3638.05     3503.39    108.51 o 
  -6   0   4    18652.83    17492.08    377.38 o 
  -4   0   4        6.42       10.70     20.32 o 
  -2   0   4     3240.14     3362.08     84.01 o 
   0   0   4    20886.74    20880.35    427.21 o 
   2   0   4     6227.83     6562.84    307.88 o 
   4   0   4      606.62      700.50     39.62 o 
   6   0   4    13402.80    13571.96    301.67 o 
   8   0   4    39489.77    38376.74    798.44 o 
  10   0   4      166.84      192.76     39.75 o 
  12   0   4      572.08      541.03     55.33 o 
  14   0   4      438.34      507.66     59.88 o 
  16   0   4       18.04       93.13     62.47 o 
  18   0   4     1290.67     1407.54    123.36 o 
  20   0   4       17.61       63.59     70.99 o 
  22   0   4       39.33      -74.22     74.22 o 
  24   0   4      362.59      613.11    164.57 o 
 -23   1   4      272.67      246.51     89.45 o 
 -21   1   4        0.42        7.81     43.27 o 
 -19   1   4      899.49      863.01    111.15 o 
 -17   1   4      191.73      194.50     38.70 o 
 -15   1   4      815.40      945.91     54.44 o 
 -13   1   4      595.87      626.53     43.23 o 
 -11   1   4      505.80      554.30     37.54 o 
  -9   1   4     5561.09     5667.31    121.82 o 
  -7   1   4     4853.32     4905.44     95.10 o 
  -5   1   4     5950.11     5527.78     98.87 o 
  -3   1   4    20302.62    18871.04    279.84 o 
  -1   1   4    16104.58    15003.24    245.23 o 
   1   1   4      173.37      140.94     15.68 o 
   3   1   4      848.47      765.24     36.32 o 
   5   1   4     7725.68     7048.72    119.39 o 
   7   1   4    20709.59    18926.98    290.87 o 
   9   1   4      303.46      371.73     28.70 o 
  11   1   4      429.93      418.65     33.53 o 
  13   1   4       73.52       64.32     27.91 o 
  15   1   4     1494.73     1537.85     93.77 o 
  17   1   4      408.97      405.94     49.59 o 
  19   1   4      127.39       88.07     53.25 o 
  21   1   4       69.01       67.33     48.08 o 
  23   1   4        2.67      -30.02     68.68 o 
 -24   2   4        0.14       23.34     72.88 o 
 -22   2   4        0.17        9.28     47.58 o 
 -20   2   4       30.68       44.50     49.60 o 
 -18   2   4       22.46        6.29     35.18 o 
 -16   2   4       28.64       23.06     35.74 o 
 -14   2   4      941.88     1005.69     58.76 o 
 -12   2   4      657.60      663.43     41.70 o 
 -10   2   4       44.04       48.36     21.32 o 
  -8   2   4      365.68      350.48     28.22 o 
  -6   2   4     1496.74     1489.19     47.14 o 
  -4   2   4      523.23      613.50     30.62 o 
  -2   2   4    13789.19    12694.89    200.37 o 
   0   2   4     5281.29     4724.06     89.08 o 
   2   2   4     3129.10     2902.20     62.20 o 
   4   2   4      902.82      947.36     40.01 o 
   6   2   4     5346.66     5264.30    111.70 o 
   8   2   4      679.68      589.87     27.15 o 
  10   2   4      560.11      600.18     50.03 o 
  12   2   4      390.89      388.83     51.51 o 
  14   2   4       50.42       72.28     40.31 o 
  16   2   4       20.98       47.43     39.15 o 
  18   2   4       42.18       -1.93     41.92 o 
  20   2   4       13.22        6.74     59.53 o 
  22   2   4       72.81       89.26     53.69 o 
 -23   3   4       64.83      149.13     74.81 o 
 -21   3   4       35.77       30.04     57.75 o 
 -19   3   4      404.11      476.27     81.80 o 
 -17   3   4      902.88      805.36     85.70 o 
 -15   3   4      467.47      398.66     49.59 o 
 -13   3   4       77.31       76.83     35.67 o 
 -11   3   4       24.97       36.42     23.45 o 
  -9   3   4      249.89      252.62     29.22 o 
  -7   3   4     2337.84     2229.08     62.87 o 
  -5   3   4     2355.12     2512.08     66.18 o 
  -3   3   4      191.45      267.48     27.30 o 
  -1   3   4      179.58      190.73     31.99 o 
   1   3   4        7.56       -3.21     19.25 o 
   3   3   4       58.55       50.54     18.51 o 
   5   3   4      272.40      254.21     20.64 o 
   7   3   4       77.66       72.39     31.90 o 
   9   3   4     1929.01     1905.85     89.07 o 
  11   3   4      271.35      363.79     51.82 o 
  13   3   4       46.85        8.87     38.67 o 
  15   3   4       18.78      -17.22     36.80 o 
  17   3   4      315.22      356.00     59.34 o 
  19   3   4       13.80       40.02     46.24 o 
  21   3   4      245.00      235.52     63.11 o 
 -20   4   4       26.55      -11.83     81.51 o 
 -18   4   4       82.32       28.90     47.06 o 
 -16   4   4      167.67      146.96     58.47 o 
 -14   4   4      146.11      126.99     45.96 o 
 -12   4   4      893.05      943.64    112.18 o 
 -10   4   4     1052.82     1185.17     99.48 o 
  -8   4   4        7.60      -23.20     23.20 o 
  -6   4   4       88.68       84.84     27.49 o 
  -4   4   4     1452.79     1496.33     63.36 o 
  -2   4   4      146.44      136.76     28.97 o 
   0   4   4      938.52     1131.59     50.52 o 
   2   4   4      146.72      164.67     37.78 o 
   4   4   4      142.54      145.11     32.05 o 
   6   4   4     1659.73     1499.55     60.31 o 
   8   4   4     2834.39     2651.39    106.81 o 
  10   4   4       66.48      -11.11     36.30 o 
  12   4   4      176.18      195.86     49.05 o 
  14   4   4       19.40        3.37     39.36 o 
  16   4   4        4.50       24.56     44.25 o 
  18   4   4      664.70      671.04     80.41 o 
  20   4   4        0.75      -23.62     51.70 o 
 -19   5   4       33.54        4.19     51.10 o 
 -17   5   4      107.13       53.74     50.03 o 
 -15   5   4        3.29      -42.06     42.06 o 
 -13   5   4       20.30       88.67     80.99 o 
 -11   5   4      646.73      676.95     71.75 o 
  -9   5   4     1244.52     1260.84     86.67 o 
  -7   5   4       83.59       64.16     39.40 o 
  -5   5   4      179.63      143.47     34.06 o 
  -3   5   4       73.42       91.71     33.15 o 
  -1   5   4        8.41        6.17     33.23 o 
   1   5   4      136.74      152.74     38.16 o 
   3   5   4      220.42      263.55     46.90 o 
   5   5   4      125.93      100.02     58.69 o 
   7   5   4        9.10       17.81     40.28 o 
   9   5   4      400.13      450.40     60.32 o 
  11   5   4       43.52       14.97     43.28 o 
  13   5   4        1.74      -38.88     38.88 o 
  15   5   4       19.24      -33.02     42.05 o 
  17   5   4      320.03      167.62     57.88 o 
  19   5   4       60.81       88.34     55.38 o 
 -16   6   4        5.27      -52.71     71.73 o 
 -14   6   4       38.69       33.31     49.37 o 
 -12   6   4      166.49      160.43     60.55 o 
 -10   6   4      717.06      616.44     73.93 o 
  -8   6   4      386.44      363.40    123.89 o 
  -6   6   4      555.26      566.32     66.89 o 
  -4   6   4      451.33      544.34     58.55 o 
  -2   6   4     1734.81     1734.91     76.67 o 
   0   6   4       46.28       94.88     37.94 o 
   2   6   4       11.81        2.88     40.91 o 
   4   6   4       22.82      -34.85     89.43 o 
   6   6   4      448.92      575.80     70.17 o 
   8   6   4        1.95      -19.69     44.52 o 
  10   6   4        0.22      -37.65     37.65 o 
  12   6   4        0.01      -19.86     61.01 o 
  14   6   4       11.49       22.12     47.21 o 
  16   6   4        0.42       59.20     52.17 o 
 -13   7   4        1.87        8.60     49.97 o 
 -11   7   4      185.72      175.67     62.98 o 
  -9   7   4        8.27       51.10     50.25 o 
  -7   7   4       61.35        5.90     46.34 o 
  -5   7   4       16.29       17.90     47.49 o 
  -3   7   4      102.11       40.56     72.19 o 
  -1   7   4      197.87      309.90     79.83 o 
   1   7   4      183.26      277.81     60.06 o 
   3   7   4       15.34      112.03     52.56 o 
   5   7   4       46.71      128.12     51.29 o 
   7   7   4       35.56       55.51     56.82 o 
   9   7   4       55.67       71.93     52.38 o 
  11   7   4       29.26       47.99     49.51 o 
  13   7   4        9.29       27.73     53.00 o 
  -8   8   4      287.23      298.30     71.53 o 
  -6   8   4        3.10       -3.21     48.71 o 
  -4   8   4      156.15       39.12     72.88 o 
  -2   8   4       85.24      121.03     76.21 o 
   0   8   4       27.01      154.17     76.21 o 
   2   8   4       40.45      -20.73     72.58 o 
   4   8   4       72.48       80.77     55.75 o 
   6   8   4       82.77      145.18     59.94 o 
 -23   1   5      214.98      298.09     63.86 o 
 -21   1   5       13.43       45.95     44.12 o 
 -19   1   5      634.28      642.72     61.63 o 
 -17   1   5      101.79       90.37     33.26 o 
 -15   1   5       47.35       56.77     31.04 o 
 -13   1   5      102.72      107.69     29.34 o 
 -11   1   5     2418.66     2163.68     71.71 o 
  -9   1   5      831.61      910.97     40.63 o 
  -7   1   5      177.80      186.66     22.15 o 
  -5   1   5     6381.11     6023.59    106.75 o 
  -3   1   5      497.40      510.44     24.57 o 
  -1   1   5     4034.82     3840.37     70.49 o 
   1   1   5      810.13      761.99     28.30 o 
   3   1   5      188.41      215.90     19.19 o 
   5   1   5      507.64      467.44     25.79 o 
   7   1   5     2277.56     2172.33     55.59 o 
   9   1   5       31.61       22.79     19.30 o 
  11   1   5       50.49       45.11     25.02 o 
  13   1   5      593.12      599.73     42.68 o 
  15   1   5      864.52      906.92     53.09 o 
  17   1   5      189.35      201.38     43.43 o 
  19   1   5        0.74      -20.67     48.37 o 
  21   1   5       72.05       61.59     50.11 o 
  23   1   5        0.19       49.61     61.27 o 
 -22   2   5      269.14      376.63     96.88 o 
 -20   2   5      544.95      512.02     77.62 o 
 -18   2   5      489.17      433.68     64.67 o 
 -16   2   5       18.23      -17.77     33.37 o 
 -14   2   5       92.09       41.39     30.31 o 
 -12   2   5      551.29      665.08     42.14 o 
 -10   2   5     2593.27     2627.78     72.20 o 
  -8   2   5      508.61      399.06     33.51 o 
  -6   2   5     1073.50     1233.73     42.98 o 
  -4   2   5      165.34      174.30     21.85 o 
  -2   2   5      481.29      414.15     27.05 o 
   0   2   5      445.90      415.09     26.02 o 
   2   2   5     2266.54     2197.58     53.28 o 
   4   2   5     6151.42     5888.72    120.34 o 
   6   2   5     7416.04     7026.35    141.20 o 
   8   2   5     2692.80     2570.29     72.99 o 
  10   2   5      295.48      270.68     32.80 o 
  12   2   5        3.91        7.40     25.62 o 
  14   2   5      838.88      886.17     72.24 o 
  16   2   5        0.83       -6.95     39.15 o 
  18   2   5      376.18      446.86     65.74 o 
  20   2   5      364.86      294.50     62.95 o 
  22   2   5      106.31      159.14     57.50 o 
 -23   3   5       61.61      216.20    129.08 o 
 -21   3   5        2.22       50.72     54.49 o 
 -19   3   5      191.53      172.23     55.75 o 
 -17   3   5       51.70       10.41     42.79 o 
 -15   3   5      146.49       86.82     38.45 o 
 -13   3   5       88.56      128.74     37.07 o 
 -11   3   5     1362.26     1409.82     55.91 o 
  -9   3   5        1.25      -12.82     21.94 o 
  -7   3   5     1068.09     1101.02     46.61 o 
  -5   3   5       81.72      123.66     23.95 o 
  -3   3   5       18.25        8.97     21.11 o 
  -1   3   5      553.92      476.00     31.93 o 
   1   3   5     1482.31     1478.50     59.25 o 
   3   3   5     3882.66     3567.51     78.11 o 
   5   3   5      668.85      536.93     35.27 o 
   7   3   5      256.66      185.59     43.72 o 
   9   3   5     2688.75     2454.48    117.37 o 
  11   3   5        7.42       12.67     68.47 o 
  13   3   5      119.10      137.22     43.88 o 
  15   3   5      217.15       77.94     43.02 o 
  17   3   5     1462.09     1278.50     92.83 o 
  19   3   5       42.26       83.73     54.49 o 
  21   3   5       89.03       22.50     52.25 o 
 -20   4   5      312.21      245.97     76.05 o 
 -18   4   5       20.29       19.79     51.99 o 
 -16   4   5       49.29       87.12     46.51 o 
 -14   4   5      170.98      149.79     48.49 o 
 -12   4   5      246.80      175.63     41.33 o 
 -10   4   5      101.47      105.58     38.95 o 
  -8   4   5      251.92      273.10     34.04 o 
  -6   4   5     1073.34      996.62     49.89 o 
  -4   4   5      311.07      303.74     42.87 o 
  -2   4   5      474.11      451.84     38.07 o 
   0   4   5       17.14        6.15     23.94 o 
   2   4   5       67.76       71.40     25.21 o 
   4   4   5        3.66      -18.88     21.20 o 
   6   4   5       23.33       28.20     36.43 o 
   8   4   5      737.57      673.74     65.18 o 
  10   4   5      260.40      289.32     53.38 o 
  12   4   5        0.67        6.34     47.04 o 
  14   4   5      203.63      310.22     57.12 o 
  16   4   5      900.88      916.44     86.05 o 
  18   4   5      634.11      502.32     72.13 o 
  20   4   5      125.49      125.09     55.15 o 
 -19   5   5       20.40       26.73     61.42 o 
 -17   5   5        0.18       24.06     48.93 o 
 -15   5   5       30.98       64.20     50.94 o 
 -13   5   5      107.27      159.60     51.95 o 
 -11   5   5      110.98       36.92     42.17 o 
  -9   5   5      221.01      270.95     47.68 o 
  -7   5   5        0.62      -33.23     33.23 o 
  -5   5   5       58.54       39.64     30.45 o 
  -3   5   5      731.05      821.00     52.45 o 
  -1   5   5      167.34      171.82     35.11 o 
   1   5   5      345.42      353.78     39.57 o 
   3   5   5        0.38      -36.55     36.55 o 
   5   5   5      334.72      325.65     54.98 o 
   7   5   5       79.46      118.28     56.50 o 
   9   5   5       16.69       64.74     59.15 o 
  11   5   5        3.12      -29.99     42.85 o 
  13   5   5      127.91       53.76     49.37 o 
  15   5   5       54.09       58.57     49.37 o 
  17   5   5      264.61      235.54     60.37 o 
  19   5   5      141.27       53.22     54.21 o 
 -16   6   5      222.44      265.25     83.96 o 
 -14   6   5      138.90      213.09     60.17 o 
 -12   6   5      432.71      427.35     86.69 o 
 -10   6   5       65.18       25.99     48.90 o 
  -8   6   5      114.50      108.33     55.64 o 
  -6   6   5      915.70     1051.32    109.45 o 
  -4   6   5       29.13       -7.17     37.69 o 
  -2   6   5       34.85       50.82     34.49 o 
   0   6   5      411.18      548.56     65.66 o 
   2   6   5      502.01      533.90     72.19 o 
   4   6   5      119.15      159.69     71.73 o 
   6   6   5      275.34      293.19     59.58 o 
   8   6   5       96.27      158.30     57.75 o 
  10   6   5       34.16       94.78     48.03 o 
  12   6   5       17.97       49.28     46.83 o 
  14   6   5       47.77      -10.97     47.31 o 
  16   6   5       19.36       35.50     50.98 o 
 -13   7   5      506.21      458.95     95.23 o 
 -11   7   5       70.41      107.63     52.22 o 
  -9   7   5      136.25       92.22     55.03 o 
  -7   7   5       12.89       20.68     44.96 o 
  -5   7   5        5.71      -41.04     43.57 o 
  -3   7   5      272.53      284.88     51.67 o 
  -1   7   5       40.95       41.10     54.50 o 
   1   7   5      182.85      280.03     59.33 o 
   3   7   5       16.69       52.45     64.74 o 
   5   7   5      179.27      326.30     63.40 o 
   7   7   5        8.74        9.89     45.08 o 
   9   7   5       32.81      -38.46     50.77 o 
  11   7   5       83.84      110.21     58.77 o 
  13   7   5       80.06       58.24     56.13 o 
  -6   8   5       11.14       54.59     63.12 o 
  -4   8   5      105.58       -8.77     93.58 o 
  -2   8   5      135.24      117.50    133.92 o 
   0   8   5       35.89      -21.78     71.32 o 
   2   8   5        2.44       16.89     54.50 o 
   4   8   5        4.17       37.62     52.17 o 
   6   8   5       52.80       95.25     68.47 o 
 -24   0   6      152.25       80.67    103.26 o 
 -22   0   6      685.37      840.72    135.53 o 
 -20   0   6      964.24     1000.57     94.90 o 
 -18   0   6      539.64      446.84     96.95 o 
 -16   0   6      338.05      341.52     61.32 o 
 -14   0   6       84.97       70.18     53.24 o 
 -12   0   6     4080.61     4043.73    171.99 o 
 -10   0   6      323.29      357.37     58.15 o 
  -8   0   6     6114.38     5943.41    159.68 o 
  -6   0   6     7563.65     7652.48    235.56 o 
  -4   0   6       22.56       22.54     21.41 o 
  -2   0   6    27369.60    26649.65    549.37 o 
   0   0   6     3466.87     3135.39     85.19 o 
   2   0   6       79.53       66.03     25.13 o 
   4   0   6      282.72      148.08     30.39 o 
   6   0   6      859.76     1112.40     57.51 o 
   8   0   6     2497.95     2269.24     86.44 o 
  10   0   6     3506.23     3737.58    182.74 o 
  12   0   6       11.92       26.90     37.46 o 
  14   0   6     4044.91     4327.22    152.45 o 
  16   0   6     3067.54     2897.03    130.42 o 
  18   0   6      292.87      243.41     78.01 o 
  20   0   6      417.33      558.25    154.89 o 
  22   0   6       26.70      -25.82     80.67 o 
  24   0   6      326.94      300.10    135.53 o 
 -23   1   6       18.60       84.77     71.85 o 
 -21   1   6       17.47      -19.94     36.57 o 
 -19   1   6      297.05      239.34     53.47 o 
 -17   1   6      833.42      944.95     65.78 o 
 -15   1   6       46.12      110.27     35.26 o 
 -13   1   6     6913.80     6778.20    154.14 o 
 -11   1   6     2447.91     2270.38     68.09 o 
  -9   1   6       28.98       43.98     20.26 o 
  -7   1   6     1977.81     1836.92     51.82 o 
  -5   1   6    13054.54    12793.31    202.67 o 
  -3   1   6    13595.58    13005.22    201.62 o 
  -1   1   6     1380.79     1208.99     36.34 o 
   1   1   6    11315.13    10812.92    186.26 o 
   3   1   6     9855.94     8770.38    144.28 o 
   5   1   6     7345.86     7512.49    129.32 o 
   7   1   6     5941.50     5311.90    102.02 o 
   9   1   6     1005.28     1063.43     45.96 o 
  11   1   6      508.63      452.11     34.86 o 
  13   1   6       23.82        6.92     25.17 o 
  15   1   6     6060.67     6168.42    137.39 o 
  17   1   6       54.38       65.58     41.94 o 
  19   1   6       86.57       70.45     46.77 o 
  21   1   6       68.00      -14.74     51.16 o 
  23   1   6      323.54      379.23    109.71 o 
 -22   2   6        9.47       52.11     88.74 o 
 -20   2   6      178.14      114.47     53.07 o 
 -18   2   6        2.70       -6.81     36.01 o 
 -16   2   6      125.68      157.12     42.53 o 
 -14   2   6      104.82      109.09     32.08 o 
 -12   2   6        1.34       -0.69     30.89 o 
 -10   2   6      202.56      217.03     30.07 o 
  -8   2   6       29.83       16.88     19.64 o 
  -6   2   6      173.84      183.94     23.53 o 
  -4   2   6     1618.56     1682.71     48.53 o 
  -2   2   6     1110.45     1087.62     39.92 o 
   0   2   6       14.83       -8.92     17.27 o 
   2   2   6       59.75       81.93     19.03 o 
   4   2   6     1172.08     1051.40     45.46 o 
   6   2   6      251.10      323.59     30.37 o 
   8   2   6     1300.91     1242.10     52.33 o 
  10   2   6        7.28      -22.11     24.31 o 
  12   2   6        3.14      -17.27     25.78 o 
  14   2   6      425.48      370.96     53.99 o 
  16   2   6     1796.28     1901.15    102.41 o 
  18   2   6      129.39       76.59     47.68 o 
  20   2   6      101.37       39.85     57.43 o 
  22   2   6       27.85       74.70     51.30 o 
 -21   3   6       10.66      -16.89     68.34 o 
 -19   3   6      168.77      248.82     59.66 o 
 -17   3   6        0.02       14.11     40.54 o 
 -15   3   6      335.42      329.16     48.40 o 
 -13   3   6      117.21       99.08     36.98 o 
 -11   3   6      555.66      459.91     38.39 o 
  -9   3   6     1367.98     1258.76     52.27 o 
  -7   3   6      929.40      971.47     44.90 o 
  -5   3   6     2341.37     2095.59     62.19 o 
  -3   3   6        0.49       22.68     20.93 o 
  -1   3   6       18.36       20.31     20.43 o 
   1   3   6     1438.04     1321.94     47.08 o 
   3   3   6      117.56      125.98     26.70 o 
   5   3   6      713.10      699.14     40.95 o 
   7   3   6     3245.97     2940.58     80.96 o 
   9   3   6     1991.80     1949.71     91.55 o 
  11   3   6      345.13      270.31     50.02 o 
  13   3   6       34.75       63.71     41.30 o 
  15   3   6     2202.84     2095.94    108.81 o 
  17   3   6     2282.77     2464.80    132.28 o 
  19   3   6      172.56      142.14     55.71 o 
  21   3   6      125.76      201.07     60.37 o 
 -20   4   6       23.51      -42.29     98.42 o 
 -18   4   6      235.50       95.51     50.14 o 
 -16   4   6      516.99      528.67     67.45 o 
 -14   4   6      362.23      441.60     74.52 o 
 -12   4   6       21.92      -28.56     33.14 o 
 -10   4   6      553.37      560.03     58.23 o 
  -8   4   6      495.40      550.46     41.75 o 
  -6   4   6      356.31      376.40     36.96 o 
  -4   4   6     1092.07     1134.75     52.22 o 
  -2   4   6      884.86      915.05     47.83 o 
   0   4   6     1246.64     1320.60     54.16 o 
   2   4   6     1420.36     1441.62     54.37 o 
   4   4   6       27.72       61.33     26.70 o 
   6   4   6      340.54      298.60     51.09 o 
   8   4   6      219.27      264.93     50.30 o 
  10   4   6      370.24      334.50     55.96 o 
  12   4   6       80.45       77.82     46.48 o 
  14   4   6      186.55      161.96     49.28 o 
  16   4   6      120.65       90.35     47.62 o 
  18   4   6      200.18      177.65     56.65 o 
  20   4   6      118.55       11.52     49.14 o 
 -19   5   6       66.94      112.95     67.02 o 
 -17   5   6      184.41      179.83     87.83 o 
 -15   5   6       36.45       33.48     44.62 o 
 -13   5   6     2020.94     2005.45    109.33 o 
 -11   5   6      287.61      275.69     54.24 o 
  -9   5   6        0.25      -39.93     39.93 o 
  -7   5   6      584.76      567.20     55.58 o 
  -5   5   6       87.89       44.39     30.69 o 
  -3   5   6        4.39      -11.53     28.74 o 
  -1   5   6      107.51       91.72     32.38 o 
   1   5   6      133.69      117.39     32.09 o 
   3   5   6       71.77       31.44     33.00 o 
   5   5   6      410.41      419.51    134.14 o 
   7   5   6       16.72       46.07     41.78 o 
   9   5   6       19.77        9.48     40.11 o 
  11   5   6       58.95       77.59     44.01 o 
  13   5   6      405.22      489.77     66.64 o 
  15   5   6     1768.60     1530.23    106.32 o 
  17   5   6      195.61      225.52     58.87 o 
  19   5   6        3.93       18.68     51.90 o 
 -16   6   6      110.90      147.86     75.92 o 
 -14   6   6       47.08       51.04     50.40 o 
 -12   6   6       27.38      -21.56     51.96 o 
 -10   6   6       33.52      100.17     48.77 o 
  -8   6   6       69.03       30.30     44.71 o 
  -6   6   6       11.58       16.59     34.70 o 
  -4   6   6      373.26      423.36     52.87 o 
  -2   6   6      300.48      267.82     42.58 o 
   0   6   6      103.49       44.30     56.82 o 
   2   6   6      107.86       37.70     43.27 o 
   4   6   6      355.39      144.25     54.30 o 
   6   6   6        4.32       34.84     45.23 o 
   8   6   6      140.87       92.01     49.21 o 
  10   6   6      179.74       93.58     48.31 o 
  12   6   6      108.34       36.53     47.58 o 
  14   6   6      161.83      176.21     57.88 o 
  16   6   6     1039.85     1124.80    102.30 o 
 -13   7   6       94.38       -0.13     63.86 o 
 -11   7   6        6.80       47.32     52.62 o 
  -9   7   6        2.43       35.30     48.12 o 
  -7   7   6        0.16      103.69     50.49 o 
  -5   7   6        2.00      112.75     49.26 o 
  -3   7   6        1.14      -18.41     47.01 o 
  -1   7   6       55.74      140.26     58.86 o 
   1   7   6        9.07        8.32     46.00 o 
   3   7   6        1.75       29.06     48.44 o 
   5   7   6      104.40      129.95     52.22 o 
   7   7   6       68.74      141.52     57.30 o 
   9   7   6       66.20      125.05     56.65 o 
  11   7   6       55.69       44.48     51.37 o 
  13   7   6      299.09      268.51     68.24 o 
  -6   8   6      261.38      220.48     73.31 o 
  -4   8   6       13.60       46.17     72.88 o 
  -2   8   6       10.67       88.29     81.76 o 
   0   8   6        7.77      -52.41     52.41 o 
   2   8   6       61.73       74.31     63.29 o 
   4   8   6       47.54       85.22     54.02 o 
   6   8   6        3.67        6.27     53.31 o 
 -23   1   7      127.67      191.53     70.75 o 
 -21   1   7       56.11       -1.02     60.08 o 
 -19   1   7      706.27      680.48     63.10 o 
 -17   1   7       20.62       -2.55     30.53 o 
 -15   1   7     2690.77     2735.92     87.77 o 
 -13   1   7     3898.75     3767.59    108.71 o 
 -11   1   7      321.08      358.32     33.98 o 
  -9   1   7      117.73      129.22     24.23 o 
  -7   1   7       75.00      145.84     20.98 o 
  -5   1   7     6421.50     6418.18    114.19 o 
  -3   1   7     8957.19     8257.47    148.52 o 
  -1   1   7    10948.58    10607.78    184.49 o 
   1   1   7     2105.25     2163.84     52.49 o 
   3   1   7     2140.68     2158.05     54.09 o 
   5   1   7     7290.53     7239.28    128.33 o 
   7   1   7      130.77       94.72     23.09 o 
   9   1   7       71.54       32.20     21.06 o 
  11   1   7       32.78      -19.12     23.29 o 
  13   1   7     1364.67     1355.99     59.30 o 
  15   1   7     9320.81     9709.93    189.59 o 
  17   1   7      499.37      538.04     69.86 o 
  19   1   7       93.33      121.95     49.84 o 
  21   1   7      314.29      374.19     76.70 o 
  23   1   7        7.00      -49.10    111.33 o 
 -22   2   7       77.32      120.06     91.11 o 
 -20   2   7        4.87      -37.21     37.21 o 
 -18   2   7      600.38      605.72     61.26 o 
 -16   2   7      850.38      906.99     65.04 o 
 -14   2   7        5.63       40.38     29.12 o 
 -12   2   7       78.67       57.35     27.69 o 
 -10   2   7        0.79       20.12     23.58 o 
  -8   2   7     4133.93     3942.23     89.28 o 
  -6   2   7     1208.94     1230.96     44.90 o 
  -4   2   7     2240.05     2171.78     57.14 o 
  -2   2   7    18473.89    17542.66    271.61 o 
   0   2   7     3606.98     3449.22     74.48 o 
   2   2   7      509.47      480.23     33.48 o 
   4   2   7    12959.15    12926.46    225.60 o 
   6   2   7     8902.65     8398.39    186.72 o 
   8   2   7      329.64      451.11     49.76 o 
  10   2   7     3589.98     3540.99     80.84 o 
  12   2   7      867.76      917.11     71.73 o 
  14   2   7      229.86      260.67     53.99 o 
  16   2   7     6249.62     6028.30    184.30 o 
  18   2   7      232.38      173.96     60.08 o 
  20   2   7      117.78      177.35     55.80 o 
  22   2   7      410.29      571.55     80.56 o 
 -21   3   7       29.02      -13.38     56.43 o 
 -19   3   7      197.16      116.40     60.14 o 
 -17   3   7       53.10       78.01     51.04 o 
 -15   3   7     3292.23     3346.88    113.23 o 
 -13   3   7     4309.03     4251.83    122.88 o 
 -11   3   7      115.05       82.30     29.79 o 
  -9   3   7      103.95      106.72     28.14 o 
  -7   3   7       29.62       34.04     23.59 o 
  -5   3   7      936.91      792.55     41.00 o 
  -3   3   7     3657.90     3637.94     84.97 o 
  -1   3   7     3142.15     3179.34     77.73 o 
   1   3   7      883.75      820.96     38.94 o 
   3   3   7     1098.39     1029.74     40.28 o 
   5   3   7       14.66       -4.86     32.11 o 
   7   3   7      368.09      432.11     45.53 o 
   9   3   7     1348.76     1306.85     77.59 o 
  11   3   7     1201.03     1152.00     78.98 o 
  13   3   7      241.09      302.92     56.25 o 
  15   3   7     8149.54     7775.69    220.18 o 
  17   3   7      731.73      685.86     76.96 o 
  19   3   7       45.03       80.02     50.52 o 
  21   3   7      427.03      312.80     67.27 o 
 -20   4   7       23.35       43.52     61.27 o 
 -18   4   7       15.39      -10.75     72.00 o 
 -16   4   7        0.25      -31.90     39.81 o 
 -14   4   7       23.41       19.43     36.39 o 
 -12   4   7      112.33      156.06     41.51 o 
 -10   4   7     1210.02     1132.81     67.19 o 
  -8   4   7       19.91       15.34     31.63 o 
  -6   4   7        4.83      -11.09     25.47 o 
  -4   4   7     2789.26     2614.03     77.71 o 
  -2   4   7     6330.18     5793.66    123.10 o 
   0   4   7      614.42      541.27     48.95 o 
   2   4   7      184.22      202.40     29.79 o 
   4   4   7     1429.85     1400.32     52.24 o 
   6   4   7       54.15        2.79     36.77 o 
   8   4   7      381.15      425.10     64.96 o 
  10   4   7      237.31      188.47     64.74 o 
  12   4   7      211.65      139.89     48.20 o 
  14   4   7     1361.42     1294.11     93.18 o 
  16   4   7     1797.81     1501.89    103.31 o 
  18   4   7        2.97      -45.90     68.72 o 
  20   4   7      157.28      149.12     61.42 o 
 -19   5   7       83.16        2.66     77.18 o 
 -17   5   7        0.22       -1.12     56.74 o 
 -15   5   7      804.22      799.03    100.50 o 
 -13   5   7      280.96      329.52     60.09 o 
 -11   5   7      204.81      235.80     52.73 o 
  -9   5   7      536.99      526.99     79.28 o 
  -7   5   7      662.40      752.96    115.74 o 
  -5   5   7       28.08       15.57     30.67 o 
  -3   5   7      842.40      826.60     58.21 o 
  -1   5   7     1226.02     1358.15     63.03 o 
   1   5   7      914.20     1027.36     55.84 o 
   3   5   7        0.02      -20.99     31.53 o 
   5   5   7       32.11       39.66     41.52 o 
   7   5   7      681.92      568.12     85.29 o 
   9   5   7       52.78      -14.00     37.38 o 
  11   5   7      246.03      247.67     58.62 o 
  13   5   7     1829.64     1763.85    108.75 o 
  15   5   7     1111.22     1203.16     97.80 o 
  17   5   7     1150.41     1257.95    105.02 o 
  19   5   7       95.40       99.63     55.82 o 
 -16   6   7      668.42      630.92     98.92 o 
 -14   6   7        3.48       59.70     73.02 o 
 -12   6   7      889.51      744.68     81.86 o 
 -10   6   7       42.81       78.73     49.54 o 
  -8   6   7      153.77      151.16     49.33 o 
  -6   6   7        5.10       18.31     38.41 o 
  -4   6   7      629.90      762.74     64.39 o 
  -2   6   7      202.74      171.05     39.67 o 
   0   6   7       47.91      -20.39     34.12 o 
   2   6   7       12.03        8.98     41.18 o 
   4   6   7        0.16        0.32     42.94 o 
   6   6   7      309.58      363.23     61.91 o 
   8   6   7        2.59       41.78     47.34 o 
  10   6   7       26.79       28.05     46.72 o 
  12   6   7      666.31      674.04     81.32 o 
  14   6   7      141.82      183.45     56.81 o 
  16   6   7      619.59      706.10     85.48 o 
 -13   7   7     1461.21     1582.68    144.44 o 
 -11   7   7      333.78      336.95     81.50 o 
  -9   7   7       28.37       76.00     50.25 o 
  -7   7   7        5.83      -41.86     41.86 o 
  -5   7   7      106.35      153.46     50.01 o 
  -3   7   7       46.92       20.58     47.88 o 
  -1   7   7       25.43       19.05     54.26 o 
   1   7   7        0.02       63.84     58.22 o 
   3   7   7       17.73      -42.23     42.23 o 
   5   7   7        0.99       27.61     48.21 o 
   7   7   7      752.29      611.50     80.36 o 
   9   7   7       62.42      113.51     53.29 o 
  11   7   7      160.75      253.69     64.97 o 
  -6   8   7        8.50       63.28     64.97 o 
  -4   8   7        0.38       92.09     73.40 o 
  -2   8   7       89.24      166.12     86.06 o 
   0   8   7       46.79       -5.00     60.35 o 
   2   8   7       86.40       45.01     60.43 o 
   4   8   7       33.25       23.43     51.73 o 
   6   8   7       56.55      112.24     69.40 o 
 -24   0   8       11.39       74.22    122.62 o 
 -22   0   8      268.48      167.80    109.71 o 
 -20   0   8      220.49      207.65     65.59 o 
 -18   0   8     1188.12     1390.37    183.40 o 
 -16   0   8      456.75      479.98     67.37 o 
 -14   0   8     5910.19     5461.74    178.66 o 
 -12   0   8     7697.37     7502.45    210.84 o 
 -10   0   8      905.64      870.05     61.15 o 
  -8   0   8     8805.75     8815.67    219.44 o 
  -6   0   8     1000.81      814.66     47.34 o 
  -4   0   8    16350.62    15673.03    341.04 o 
  -2   0   8    10152.15     9570.40    217.22 o 
   0   0   8    18960.66    18281.67    390.31 o 
   2   0   8     4104.94     3632.51    105.22 o 
   4   0   8    24368.08    24229.64    936.03 o 
   6   0   8      988.83     1083.68     59.56 o 
   8   0   8     9834.64    10270.20    253.67 o 
  10   0   8      738.73      784.52    113.42 o 
  12   0   8     1244.63     1181.43     76.90 o 
  14   0   8     1902.66     1991.44    106.44 o 
  16   0   8    14593.54    14537.31    372.66 o 
  18   0   8       27.46       76.84     49.79 o 
  20   0   8      378.88      674.42    164.57 o 
  22   0   8      889.36     1339.16    219.43 o 
 -23   1   8      382.38      456.79     88.09 o 
 -21   1   8      442.94      507.70     82.91 o 
 -19   1   8       62.12      153.51     43.84 o 
 -17   1   8     4027.65     3959.55    111.01 o 
 -15   1   8     3137.37     3103.48     94.04 o 
 -13   1   8      956.50     1044.20     66.91 o 
 -11   1   8      127.96      180.45     29.77 o 
  -9   1   8       12.59        1.61     19.43 o 
  -7   1   8        4.66      -16.48     16.48 o 
  -5   1   8     1680.83     1667.09     48.64 o 
  -3   1   8      775.69      820.42     41.22 o 
  -1   1   8      839.09      822.25     31.72 o 
   1   1   8     1559.13     1530.74     62.71 o 
   3   1   8     1475.83     1446.27     44.87 o 
   5   1   8     4588.48     4615.61     92.86 o 
   7   1   8     2177.11     2440.42     64.80 o 
   9   1   8      223.60      208.66     30.31 o 
  11   1   8        0.05      -12.77     22.95 o 
  13   1   8     1899.55     1892.41     69.21 o 
  15   1   8     6164.59     6304.77    140.68 o 
  17   1   8     2876.21     2842.75    125.67 o 
  19   1   8       15.09      -29.30     41.99 o 
  21   1   8      221.87      284.07     72.12 o 
  23   1   8       90.28      221.49     94.51 o 
 -22   2   8       14.59      -22.97     58.62 o 
 -20   2   8       32.50      -26.65     43.47 o 
 -18   2   8       67.79       73.65     39.95 o 
 -16   2   8      157.44      151.93     49.29 o 
 -14   2   8        0.27      -23.25     27.99 o 
 -12   2   8      198.84      182.33     32.96 o 
 -10   2   8      774.82      819.23     44.11 o 
  -8   2   8       84.22       77.70     22.50 o 
  -6   2   8       63.28       54.35     20.21 o 
  -4   2   8       38.75       26.71     19.35 o 
  -2   2   8     3677.74     3511.02     76.63 o 
   0   2   8      788.10      750.68     34.58 o 
   2   2   8       56.06       90.29     20.03 o 
   4   2   8       65.42       38.10     18.09 o 
   6   2   8     2876.22     2429.67     73.94 o 
   8   2   8      739.12      850.32     48.46 o 
  10   2   8       47.41       75.35     35.61 o 
  12   2   8       55.07       17.50     36.73 o 
  14   2   8     2962.19     2987.49    120.50 o 
  16   2   8      812.87      738.02     74.90 o 
  18   2   8       41.61      -37.90     37.90 o 
  20   2   8      239.47      205.41     59.30 o 
  22   2   8      270.01      424.53     74.55 o 
 -21   3   8        0.25      -43.98     56.24 o 
 -19   3   8      209.05      241.07     78.56 o 
 -17   3   8      674.58      560.49    102.93 o 
 -15   3   8     5495.08     5518.81    180.14 o 
 -13   3   8      277.59      373.29     55.08 o 
 -11   3   8     2136.07     2042.69     71.44 o 
  -9   3   8      789.09      748.80     47.86 o 
  -7   3   8     5377.80     5376.52    114.62 o 
  -5   3   8      188.00      129.43     26.76 o 
  -3   3   8     2920.24     3035.74     76.93 o 
  -1   3   8        4.65      -15.88     18.82 o 
   1   3   8     2510.71     2313.93     64.43 o 
   3   3   8      435.03      392.10     29.65 o 
   5   3   8     1046.31     1096.48     53.87 o 
   7   3   8     2499.24     2471.69    123.28 o 
   9   3   8      378.29      470.28     61.01 o 
  11   3   8       96.21      100.19     42.15 o 
  13   3   8     2150.50     2127.01    170.47 o 
  15   3   8     1029.21      913.50     82.15 o 
  17   3   8      203.97      262.32     58.50 o 
  19   3   8       58.82       39.64     50.10 o 
  21   3   8       28.67      -41.20     50.11 o 
 -20   4   8       24.14      -36.20     59.56 o 
 -18   4   8      410.98      397.73     83.54 o 
 -16   4   8      400.17      333.35     89.98 o 
 -14   4   8     2346.48     2393.28    116.38 o 
 -12   4   8     4167.43     4024.54    139.66 o 
 -10   4   8      144.88      185.46     41.10 o 
  -8   4   8      289.36      249.02     36.38 o 
  -6   4   8      909.87     1064.87     53.80 o 
  -4   4   8     2492.94     2515.17     77.27 o 
  -2   4   8      822.45      950.66     50.01 o 
   0   4   8      214.77      260.73     33.92 o 
   2   4   8      415.19      465.57     37.60 o 
   4   4   8      414.19      484.97     45.44 o 
   6   4   8      328.59      365.94     77.32 o 
   8   4   8      348.02      235.99     50.80 o 
  10   4   8       11.63       20.82     40.61 o 
  12   4   8       21.55       75.08     43.82 o 
  14   4   8     2284.02     2403.12    246.85 o 
  16   4   8     5861.61     5474.47    188.28 o 
  18   4   8       46.30       43.04     48.91 o 
  20   4   8       45.17      -55.74     84.30 o 
 -19   5   8        2.91      -59.31     59.31 o 
 -17   5   8      515.17      577.42     97.80 o 
 -15   5   8     3039.34     3355.88    179.03 o 
 -13   5   8     1240.71     1291.79    113.01 o 
 -11   5   8      246.43      253.99     49.31 o 
  -9   5   8       45.88       42.03     37.69 o 
  -7   5   8      774.33      816.31     62.46 o 
  -5   5   8      201.93      235.24     39.23 o 
  -3   5   8      955.20      978.34     57.22 o 
  -1   5   8      823.38      979.06     57.05 o 
   1   5   8      287.24      294.14     39.55 o 
   3   5   8      479.79      598.79     64.72 o 
   5   5   8      131.58      102.81     46.75 o 
   7   5   8     4168.64     4087.60    147.81 o 
   9   5   8        6.50      -27.73     39.93 o 
  11   5   8        0.55       24.05     42.14 o 
  13   5   8     1236.42     1362.87    161.01 o 
  15   5   8      248.29      180.57     56.08 o 
  17   5   8     1895.06     1859.08    147.65 o 
 -16   6   8      109.83      165.96     90.11 o 
 -14   6   8       37.86       94.27     89.59 o 
 -12   6   8       17.36        8.04     57.21 o 
 -10   6   8      233.68      348.41     62.65 o 
  -8   6   8       42.66       61.84     41.82 o 
  -6   6   8        7.94       22.85     37.62 o 
  -4   6   8       14.13       90.42     52.91 o 
  -2   6   8      534.31      534.35     50.36 o 
   0   6   8        1.55       -1.11     40.77 o 
   2   6   8       41.23       60.86     42.90 o 
   4   6   8      474.12      618.51     83.53 o 
   6   6   8      195.44      148.85     52.12 o 
   8   6   8      644.40      604.28     74.50 o 
  10   6   8       30.07       45.58     47.25 o 
  12   6   8     1038.45     1000.44    114.14 o 
  14   6   8      230.02      194.52     58.88 o 
  16   6   8      562.45      567.40    115.97 o 
 -11   7   8       13.59       64.91     68.55 o 
  -9   7   8        1.26       77.69     80.67 o 
  -7   7   8       26.61       71.89     71.28 o 
  -5   7   8       21.75       38.21     44.29 o 
  -3   7   8       18.00       21.60     58.08 o 
  -1   7   8      488.82      428.40     76.94 o 
   1   7   8       49.25       76.13     50.57 o 
   3   7   8       13.13       39.88     74.06 o 
   5   7   8      154.17      131.25     53.71 o 
   7   7   8      158.87      111.57     56.47 o 
   9   7   8      440.67      381.88     74.20 o 
  11   7   8      113.83      113.64     72.19 o 
  -4   8   8      383.87      178.64     87.59 o 
  -2   8   8      228.59      104.40     98.42 o 
   0   8   8      129.61      137.63     73.51 o 
   2   8   8       31.89      -10.89     52.94 o 
   4   8   8        7.30      -39.64     51.94 o 
 -23   1   9      338.01      483.45     90.58 o 
 -21   1   9        0.78      -21.32     74.24 o 
 -19   1   9      407.39      431.57     54.59 o 
 -17   1   9     4460.09     4259.82    130.81 o 
 -15   1   9     2928.97     3087.53    170.29 o 
 -13   1   9       17.67       15.86     27.32 o 
 -11   1   9      524.08      468.37     37.76 o 
  -9   1   9      195.28      200.59     26.37 o 
  -7   1   9     5736.51     6018.65    114.60 o 
  -5   1   9     5814.33     6276.82    131.17 o 
  -3   1   9     3718.22     4345.59     97.95 o 
  -1   1   9     7243.56     7229.70    138.27 o 
   1   1   9     2970.18     2645.22     70.38 o 
   3   1   9     5927.64     5862.20    110.07 o 
   5   1   9    31549.88    32672.37    533.17 o 
   7   1   9     4952.28     5086.42    105.00 o 
   9   1   9       49.68       48.13     31.27 o 
  11   1   9       12.79        6.33     31.77 o 
  13   1   9      116.67      127.77     32.32 o 
  15   1   9      520.99      551.37     56.66 o 
  17   1   9      699.12      797.58     75.35 o 
  19   1   9      170.11      115.49     48.25 o 
  21   1   9        2.02      -54.86     66.17 o 
  23   1   9      166.69      190.19     93.22 o 
 -22   2   9      636.14      685.08    123.15 o 
 -20   2   9       24.80       16.46     54.59 o 
 -18   2   9      607.00      707.81     73.91 o 
 -16   2   9      430.78      405.72     50.87 o 
 -14   2   9    22281.72    21947.29    363.94 o 
 -12   2   9     3260.51     3336.34     91.35 o 
 -10   2   9     2810.15     2658.10     75.57 o 
  -8   2   9      121.07      146.09     25.41 o 
  -6   2   9     2269.03     2434.81     71.90 o 
  -4   2   9     9474.49     9616.73    165.61 o 
  -2   2   9      333.72      362.17     27.97 o 
   0   2   9        0.41        5.37     19.10 o 
   2   2   9      900.33     1096.12     42.52 o 
   4   2   9      175.76      128.22     22.39 o 
   6   2   9      445.14      387.56     42.43 o 
   8   2   9      521.89      634.77     45.94 o 
  10   2   9      343.54      348.41     40.52 o 
  12   2   9        5.09       18.93     37.14 o 
  14   2   9    16660.31    16098.46    360.10 o 
  16   2   9     9940.21     9496.78    250.82 o 
  18   2   9        0.12      -39.73     39.73 o 
  20   2   9       11.67       29.03     48.71 o 
  22   2   9        0.89       50.85     56.57 o 
 -21   3   9       29.00      -13.37     71.60 o 
 -19   3   9      164.02       42.79     80.06 o 
 -17   3   9     4250.91     4024.76    150.08 o 
 -15   3   9      245.48      193.14     54.49 o 
 -13   3   9     2043.81     2141.08     88.22 o 
 -11   3   9        1.70      -25.89     25.89 o 
  -9   3   9      263.69      232.29     32.63 o 
  -7   3   9     1002.60     1240.52     52.70 o 
  -5   3   9     2448.33     2431.76     70.10 o 
  -3   3   9     1466.24     1509.89     59.93 o 
  -1   3   9        2.76       21.83     21.96 o 
   1   3   9        8.37      -11.72     20.54 o 
   3   3   9     1083.38     1168.83     46.88 o 
   5   3   9     6159.04     6100.52    139.20 o 
   7   3   9     4946.00     4726.31    118.99 o 
   9   3   9      456.02      372.64     54.03 o 
  11   3   9        2.41       -9.21     39.49 o 
  13   3   9     3136.21     3202.22    129.87 o 
  15   3   9     1531.36     1460.46     97.27 o 
  17   3   9     2383.57     2448.48    161.15 o 
  19   3   9       16.44      -42.85     42.85 o 
  21   3   9        4.87      -21.19     48.81 o 
 -20   4   9       19.62      -71.59     71.59 o 
 -18   4   9        1.09        3.52     56.43 o 
 -16   4   9      236.34      326.66     70.60 o 
 -14   4   9      194.75      204.91     55.51 o 
 -12   4   9     1224.64     1223.83     73.04 o 
 -10   4   9      850.33      795.72     59.94 o 
  -8   4   9      977.94      970.53     53.73 o 
  -6   4   9       41.86        9.34     27.64 o 
  -4   4   9      230.37      240.59     52.70 o 
  -2   4   9       46.93       38.24     28.38 o 
   0   4   9     2796.53     2642.53     77.69 o 
   2   4   9        3.04       37.82     25.82 o 
   4   4   9        8.45       26.49     28.86 o 
   6   4   9      994.80     1103.98    119.24 o 
   8   4   9       43.76      -20.84     38.66 o 
  10   4   9       22.83       51.58     42.84 o 
  12   4   9     1882.40     1664.42    100.76 o 
  14   4   9       12.50      -31.34     40.23 o 
  16   4   9        0.01       16.63     43.09 o 
  18   4   9      379.97      355.84     67.28 o 
  20   4   9       28.21       54.98     53.10 o 
 -17   5   9     1367.23     1489.33    132.58 o 
 -15   5   9     1969.58     1879.49    151.78 o 
 -13   5   9       24.53       48.68     58.29 o 
 -11   5   9       88.89       93.71     41.96 o 
  -9   5   9      544.93      472.46     67.95 o 
  -7   5   9        1.05       11.79     39.48 o 
  -5   5   9       44.14       61.95     33.28 o 
  -3   5   9     2692.73     2599.78     97.33 o 
  -1   5   9       26.61        9.55     30.26 o 
   1   5   9       79.11      121.58     40.93 o 
   3   5   9     2319.57     2198.35    105.03 o 
   5   5   9     2811.06     2596.30    116.35 o 
   7   5   9     2788.35     3020.41    127.26 o 
   9   5   9        0.86      -15.06     39.68 o 
  11   5   9       65.33       43.78     84.30 o 
  13   5   9      244.82      242.23     77.72 o 
  15   5   9      228.79      400.10     68.09 o 
  17   5   9       64.52       64.92     51.86 o 
 -16   6   9      578.03      550.86    101.62 o 
 -14   6   9     1855.55     1973.62    150.07 o 
 -12   6   9     1561.87     1695.56    133.51 o 
 -10   6   9      116.57       69.59     52.71 o 
  -8   6   9      104.71       69.96     40.87 o 
  -6   6   9      581.15      580.02     59.87 o 
  -4   6   9     1817.46     1836.02    104.87 o 
  -2   6   9      454.70      514.88     57.12 o 
   0   6   9        0.00       37.17     36.30 o 
   2   6   9        3.29       85.04     44.94 o 
   4   6   9        1.91       20.08     53.10 o 
   6   6   9      127.62      210.93     59.15 o 
   8   6   9       94.46      111.08     64.28 o 
  10   6   9        4.42      -20.78     42.81 o 
  12   6   9      141.35        2.06     63.94 o 
  14   6   9     2290.85     2301.65    134.45 o 
 -11   7   9      585.39      578.08    120.68 o 
  -9   7   9       96.02       63.93     60.49 o 
  -7   7   9      330.18      244.56     62.86 o 
  -5   7   9      963.24     1009.39     89.32 o 
  -3   7   9       22.47      -14.81     53.29 o 
  -1   7   9      188.08      231.03     67.51 o 
   1   7   9       44.23       97.39     51.48 o 
   3   7   9      125.86      195.02     58.38 o 
   5   7   9     1110.08     1043.90     94.74 o 
   7   7   9      895.59      859.94     90.45 o 
   9   7   9      117.58       93.77     56.32 o 
  11   7   9      163.84      201.24     65.16 o 
  -4   8   9       96.20      -37.58     74.13 o 
  -2   8   9       98.83      130.89    103.26 o 
   0   8   9       64.10       50.10     66.53 o 
   2   8   9       22.03      111.63     66.32 o 
   4   8   9        1.21       32.29     53.91 o 
 -20   0  10     1002.75     1003.24    122.06 o 
 -18   0  10       62.35       -6.95     58.80 o 
 -16   0  10     4335.01     4384.28    163.09 o 
 -14   0  10    23617.20    23501.21    542.75 o 
 -12   0  10     1646.29     1884.99    128.42 o 
 -10   0  10      280.25      293.35     51.15 o 
  -8   0  10     6210.60     6673.08    178.34 o 
  -6   0  10      406.86      549.62     39.80 o 
  -4   0  10    27245.36    27360.20    577.14 o 
  -2   0  10     2413.38     2175.56     72.39 o 
   0   0  10      910.67      724.85     44.98 o 
   2   0  10    68104.16    65455.50   1327.00 o 
   4   0  10     1438.24     1441.79     94.46 o 
   6   0  10     2493.43     3028.78    198.21 o 
   8   0  10        1.20      -29.08     29.08 o 
  10   0  10     2988.08     2674.65    111.16 o 
  12   0  10     1817.36     1806.34    111.97 o 
  14   0  10    30420.59    30153.37    676.86 o 
  16   0  10     4549.53     4501.27    169.14 o 
  18   0  10      502.07      534.70     96.95 o 
  20   0  10      320.23      319.46    132.30 o 
  22   0  10      331.02      212.97    135.53 o 
 -23   1  10      296.04      391.70     82.45 o 
 -21   1  10      177.24      151.69     64.46 o 
 -19   1  10      143.55      101.61     52.17 o 
 -17   1  10     4188.11     4415.09    134.05 o 
 -15   1  10      147.71      127.21     39.43 o 
 -13   1  10     3351.40     3326.72    105.19 o 
 -11   1  10        7.52      -18.92     27.76 o 
  -9   1  10     2635.74     2608.47     81.56 o 
  -7   1  10        0.95       -4.23     17.08 o 
  -5   1  10    34457.95    34738.58    569.14 o 
  -3   1  10       12.57       11.86     20.61 o 
  -1   1  10     1181.43     1131.62     40.65 o 
   1   1  10     5703.67     5354.97    115.16 o 
   3   1  10     2710.83     2815.06     68.73 o 
   5   1  10    43228.58    45059.84    661.87 o 
   7   1  10       96.52      134.71     26.41 o 
   9   1  10      959.41      932.27     58.16 o 
  11   1  10      639.02      626.38     49.73 o 
  13   1  10      628.74      607.60     47.38 o 
  15   1  10     7010.42     7306.53    178.85 o 
  17   1  10       45.35       -1.41     42.09 o 
  19   1  10        4.99      -26.93     41.01 o 
  21   1  10       27.77       12.11     70.99 o 
  23   1  10        6.85      -62.92     85.51 o 
 -22   2  10       14.70       38.72    103.26 o 
 -20   2  10       77.23      139.31     63.95 o 
 -18   2  10       39.59      -11.48     63.34 o 
 -16   2  10        5.65      -36.21     36.21 o 
 -14   2  10      108.12      150.53     35.71 o 
 -12   2  10     4122.43     4096.67    129.64 o 
 -10   2  10        0.86      -22.22     22.22 o 
  -8   2  10      902.94      834.92     45.94 o 
  -6   2  10     1537.19     1473.34     49.69 o 
  -4   2  10       31.25       16.04     18.56 o 
  -2   2  10       10.55       21.17     18.75 o 
   0   2  10     3374.92     3177.89     75.33 o 
   2   2  10     1301.15     1359.91     48.86 o 
   4   2  10     2724.91     2597.30     67.11 o 
   6   2  10        0.47       -5.92     24.37 o 
   8   2  10      303.24      303.49     33.72 o 
  10   2  10        6.91       35.44     30.63 o 
  12   2  10       67.37      117.40     42.81 o 
  14   2  10      664.03      718.79     85.93 o 
  16   2  10     1930.64     1978.88    108.37 o 
  18   2  10       61.55       30.91     46.58 o 
  20   2  10        3.24       -6.83     43.87 o 
  22   2  10        2.56       12.83     48.71 o 
 -21   3  10      154.45       72.05     63.91 o 
 -19   3  10     1480.86     1570.11    125.25 o 
 -17   3  10      913.61      949.89     83.73 o 
 -15   3  10     1491.09     1606.87    183.04 o 
 -13   3  10      957.33      930.33     75.57 o 
 -11   3  10      997.89      959.84     54.57 o 
  -9   3  10        0.00        1.96     27.90 o 
  -7   3  10      468.65      401.71     35.32 o 
  -5   3  10     1988.68     2073.45     65.92 o 
  -3   3  10     4344.39     4591.07    102.23 o 
  -1   3  10      346.48      305.54     31.67 o 
   1   3  10        1.59        0.15     21.51 o 
   3   3  10    13452.01    13674.60    230.63 o 
   5   3  10     8089.85     8109.87    150.01 o 
   7   3  10     1444.31     1591.90     68.49 o 
   9   3  10      530.84      520.82     60.73 o 
  11   3  10     1221.03     1226.33     85.08 o 
  13   3  10     4391.04     4218.27    156.03 o 
  15   3  10     2230.40     2110.00    141.95 o 
  17   3  10       18.14       16.81     43.33 o 
  19   3  10       73.02       15.46     52.17 o 
  21   3  10       17.06       64.42     54.62 o 
 -20   4  10      116.69       74.76     64.99 o 
 -18   4  10        1.05      -45.52     45.52 o 
 -16   4  10     3015.53     2817.63    158.83 o 
 -14   4  10     5598.39     5864.74    187.59 o 
 -12   4  10        6.31       99.78     46.08 o 
 -10   4  10      291.39      308.61     46.26 o 
  -8   4  10      698.39      730.66     48.86 o 
  -6   4  10     2301.55     2415.62     78.92 o 
  -4   4  10     4995.59     5300.02    120.58 o 
  -2   4  10      378.53      416.01     39.50 o 
   0   4  10      135.37       56.95     29.22 o 
   2   4  10      324.99      404.61     38.91 o 
   4   4  10      577.98      495.89     59.16 o 
   6   4  10      630.38      563.63     62.83 o 
   8   4  10       71.61       84.80     43.04 o 
  10   4  10       66.17       69.08     43.39 o 
  12   4  10       68.57       92.08     46.30 o 
  14   4  10    11751.19    10901.12    287.84 o 
  16   4  10     3305.99     3183.76    147.16 o 
  18   4  10      285.35      141.72     73.20 o 
  20   4  10        2.07      -48.45     48.45 o 
 -17   5  10      356.49      489.27    206.59 o 
 -15   5  10       43.49      131.26     71.25 o 
 -13   5  10     1549.82     1570.02    163.11 o 
 -11   5  10      219.62      155.04     67.07 o 
  -9   5  10      355.36      461.34     63.88 o 
  -7   5  10        0.63      -35.93     35.93 o 
  -5   5  10     4160.19     3851.21    106.22 o 
  -3   5  10       80.25       56.45     40.17 o 
  -1   5  10      286.77      216.99     38.85 o 
   1   5  10      810.27      767.87     59.54 o 
   3   5  10      148.34      121.24     48.78 o 
   5   5  10     5421.10     4978.79    163.36 o 
   7   5  10       25.04       99.55     47.10 o 
   9   5  10      369.27      355.72     60.45 o 
  11   5  10       16.67       70.84     48.23 o 
  13   5  10        0.62      -14.06     42.54 o 
  15   5  10     1746.95     1813.89    117.09 o 
  17   5  10       19.16      -47.06     47.06 o 
 -14   6  10      119.12       29.39     90.43 o 
 -12   6  10     1932.44     2004.04    142.93 o 
 -10   6  10      180.04      198.56     66.32 o 
  -8   6  10       12.12       -4.12     45.14 o 
  -6   6  10      258.83      277.85     49.63 o 
  -4   6  10      440.57      436.67     54.43 o 
  -2   6  10      337.92      286.45     50.01 o 
   0   6  10      261.46      273.44     49.84 o 
   2   6  10       50.28       56.11     44.19 o 
   4   6  10     1094.18     1113.37     89.56 o 
   6   6  10      642.70      667.37     77.12 o 
   8   6  10        3.49      -21.81     42.98 o 
  10   6  10        7.35       39.31     46.31 o 
  12   6  10      428.19      351.78     94.07 o 
  14   6  10      174.12      182.48     58.60 o 
 -11   7  10      958.67      897.92    114.34 o 
  -9   7  10      272.34      208.34    163.95 o 
  -7   7  10      283.28      386.20     85.70 o 
  -5   7  10       25.78       19.44     46.80 o 
  -3   7  10      467.05      557.46     87.07 o 
  -1   7  10       10.87       39.45     55.53 o 
   1   7  10        0.09       81.90     51.75 o 
   3   7  10     1818.61     1841.34    114.13 o 
   5   7  10      526.25      405.83     72.00 o 
   7   7  10      243.66      205.90     60.81 o 
   9   7  10      105.59       39.92     51.76 o 
  11   7  10       29.48       -4.73     52.59 o 
  -2   8  10      161.69      228.01     77.95 o 
   0   8  10       41.48       59.53     63.48 o 
   2   8  10       27.63       33.53     64.99 o 
 -23   1  11       63.45       52.59     60.72 o 
 -21   1  11       58.06       96.17     59.09 o 
 -19   1  11       38.75       43.77     60.55 o 
 -17   1  11      729.54      797.81     73.98 o 
 -15   1  11     1421.68     1328.58     74.04 o 
 -13   1  11    10528.30    10687.17    224.48 o 
 -11   1  11      557.13      508.39     39.56 o 
  -9   1  11       74.99       38.93     22.68 o 
  -7   1  11     9098.49     9740.13    192.25 o 
  -5   1  11     2297.41     2458.24     80.99 o 
  -3   1  11     1123.54     1145.32     49.51 o 
  -1   1  11        8.47        2.91     16.35 o 
   1   1  11        0.70        6.98     18.03 o 
   3   1  11     9604.46    10447.61    179.16 o 
   5   1  11    11349.16    12385.62    209.44 o 
   7   1  11     2934.95     3098.39     79.93 o 
   9   1  11      126.20      111.17     29.14 o 
  11   1  11     5346.19     5416.85    121.63 o 
  13   1  11     5360.70     5459.22    126.96 o 
  15   1  11     1250.18     1322.27    156.50 o 
  17   1  11      548.93      593.03     71.08 o 
  19   1  11      107.66       50.72     50.17 o 
  21   1  11       63.51      191.58    135.53 o 
 -22   2  11      267.40      342.39    101.08 o 
 -20   2  11       48.18      -34.84     52.46 o 
 -18   2  11      420.33      395.68     64.16 o 
 -16   2  11     2052.55     2136.10     94.60 o 
 -14   2  11     1217.29     1346.54     90.12 o 
 -12   2  11     2777.62     2972.49    100.57 o 
 -10   2  11     1535.38     1650.06     60.91 o 
  -8   2  11      792.32      876.24     42.39 o 
  -6   2  11     3318.64     3480.34     80.82 o 
  -4   2  11    17358.43    17672.10    281.75 o 
  -2   2  11      569.89      624.24     33.82 o 
   0   2  11       27.83       40.25     21.71 o 
   2   2  11     9270.32     8835.53    185.92 o 
   4   2  11      728.46      807.35     41.04 o 
   6   2  11     2897.24     2768.05     72.54 o 
   8   2  11        3.01       -3.29     21.28 o 
  10   2  11     1611.56     1630.35     83.65 o 
  12   2  11     2336.67     2276.74    107.13 o 
  14   2  11    16746.66    16607.23    374.22 o 
  16   2  11     1572.85     1350.07     93.09 o 
  18   2  11      566.93      607.01     76.33 o 
  20   2  11       27.37       64.67     51.70 o 
  22   2  11      997.33     1173.84    107.09 o 
 -21   3  11       17.69       63.30     79.06 o 
 -19   3  11      179.22      163.45     53.14 o 
 -17   3  11       75.69       34.96     46.38 o 
 -15   3  11      166.18      132.47     57.34 o 
 -13   3  11     3633.76     3829.93    119.33 o 
 -11   3  11      155.86      148.27     39.42 o 
  -9   3  11      216.45      136.20     31.06 o 
  -7   3  11     3856.76     3922.99     96.14 o 
  -5   3  11     8368.67     7951.46    152.93 o 
  -3   3  11     7328.84     7010.26    138.47 o 
  -1   3  11        2.00       20.93     23.98 o 
   1   3  11     2758.81     2672.26    101.69 o 
   3   3  11     1189.64     1372.95     58.93 o 
   5   3  11    14938.94    14696.36    246.79 o 
   7   3  11     5439.40     5297.35    133.18 o 
   9   3  11      130.70      122.78     66.14 o 
  11   3  11     1785.98     1839.96    122.78 o 
  13   3  11      833.37      862.81     78.04 o 
  15   3  11      376.86      450.11     81.51 o 
  17   3  11      871.73      856.88    146.71 o 
  19   3  11      431.83      502.38     74.33 o 
  21   3  11       14.16      -46.14     46.14 o 
 -20   4  11       40.27       15.01     60.11 o 
 -18   4  11      287.62      393.79     79.02 o 
 -16   4  11       38.74       40.25     45.88 o 
 -14   4  11      183.52      199.48     55.68 o 
 -12   4  11     2457.85     2584.71    127.63 o 
 -10   4  11       30.74      -33.06     40.40 o 
  -8   4  11      494.66      518.81     44.27 o 
  -6   4  11       17.07        7.76     27.93 o 
  -4   4  11      126.15      131.77     34.39 o 
  -2   4  11     2296.25     2376.58     77.61 o 
   0   4  11      246.16      259.74     35.13 o 
   2   4  11      332.42      341.97     36.72 o 
   4   4  11     3275.99     3087.73     99.11 o 
   6   4  11     2051.70     1725.01     93.48 o 
   8   4  11      332.68      326.36     56.88 o 
  10   4  11      131.73       70.20     44.62 o 
  12   4  11       94.96      -34.08     40.59 o 
  14   4  11      404.84      334.62     61.22 o 
  16   4  11      591.65      765.21     85.69 o 
  18   4  11       53.92       41.08     48.81 o 
 -17   5  11      111.12      150.11     68.96 o 
 -15   5  11     1628.54     2096.24    208.69 o 
 -13   5  11      973.92     1009.47     91.54 o 
 -11   5  11     2455.95     2359.78    121.29 o 
  -9   5  11      383.90      402.18     64.90 o 
  -7   5  11      211.47      239.59     40.19 o 
  -5   5  11       34.27       37.59     32.70 o 
  -3   5  11      144.81      167.79     38.89 o 
  -1   5  11       15.09      -19.32     30.10 o 
   1   5  11       94.98       74.36     37.18 o 
   3   5  11     2841.24     2935.04    121.84 o 
   5   5  11       30.96       50.08     45.92 o 
   7   5  11      145.07       49.74     78.71 o 
   9   5  11       76.61       54.28     58.22 o 
  11   5  11     1327.48     1292.47     96.83 o 
  13   5  11     3159.37     3184.08    148.24 o 
  15   5  11       54.19       30.63     61.48 o 
  17   5  11       23.30      -19.12     48.03 o 
 -14   6  11      122.98       13.22     61.75 o 
 -12   6  11     1099.72     1012.03    110.52 o 
 -10   6  11        7.09      -40.45     43.74 o 
  -8   6  11      740.67      759.00     81.66 o 
  -6   6  11     1222.24     1551.59    100.64 o 
  -4   6  11      116.67       95.03     37.03 o 
  -2   6  11      282.79      284.51     47.99 o 
   0   6  11      416.89      493.26     65.30 o 
   2   6  11        2.56      -45.30     45.30 o 
   4   6  11      148.77      140.76     52.68 o 
   6   6  11      118.95      132.41     50.62 o 
   8   6  11      136.36       63.67     50.80 o 
  10   6  11        9.98      -28.68     44.91 o 
  12   6  11     2454.76     2297.16    130.79 o 
  14   6  11     4127.74     4476.18    243.13 o 
 -11   7  11        2.87       27.93     65.15 o 
  -9   7  11        3.85       55.34     64.28 o 
  -7   7  11      930.76     1086.20    112.77 o 
  -5   7  11      315.54      247.92     74.39 o 
  -3   7  11       88.66       27.95     62.11 o 
  -1   7  11      564.32      581.29    118.76 o 
   1   7  11      157.41      127.65     57.57 o 
   3   7  11     1546.28     1529.69    107.71 o 
   5   7  11      390.81      212.69     62.33 o 
   7   7  11       93.78       97.70     73.80 o 
   9   7  11        3.02      -13.56     49.16 o 
 -22   0  12       91.28      180.33     87.65 o 
 -20   0  12      181.70       87.08     73.65 o 
 -18   0  12       86.71       82.91     66.59 o 
 -16   0  12       96.32      159.41     68.00 o 
 -14   0  12     1741.92     1859.84    138.68 o 
 -12   0  12     4250.78     4164.63    193.79 o 
 -10   0  12      196.60      255.05     43.97 o 
  -8   0  12      313.28      292.64     41.59 o 
  -6   0  12     5017.80     5373.09    145.88 o 
  -4   0  12     3890.68     3984.71    113.16 o 
  -2   0  12     2450.22     2390.99     82.52 o 
   0   0  12     1665.67     1363.37     63.80 o 
   2   0  12        1.58       67.47     28.90 o 
   4   0  12      312.73      342.14     43.90 o 
   6   0  12       55.89       18.83     32.05 o 
   8   0  12      100.78      137.88     42.32 o 
  10   0  12      977.40     1056.62     84.00 o 
  12   0  12     2854.85     2925.56    126.94 o 
  14   0  12    12534.88    12661.20    334.60 o 
  16   0  12       66.50        0.95     47.52 o 
  18   0  12      114.45       70.99     96.81 o 
  20   0  12       65.96       32.27    106.49 o 
  22   0  12      954.31      780.91    190.39 o 
 -21   1  12      101.98      163.84     64.35 o 
 -19   1  12        9.76       85.99     47.11 o 
 -17   1  12       48.28        5.04     44.71 o 
 -15   1  12     4644.44     4796.20    158.24 o 
 -13   1  12     5198.48     5353.01    141.58 o 
 -11   1  12      132.61      113.02     33.74 o 
  -9   1  12     1787.52     1738.33     70.08 o 
  -7   1  12     2914.69     2976.63    134.14 o 
  -5   1  12     2145.48     2235.20    100.14 o 
  -3   1  12     7177.58     7481.92    153.55 o 
  -1   1  12      633.62      685.41     33.24 o 
   1   1  12      282.08      359.37     50.75 o 
   3   1  12     5091.41     5689.75    114.48 o 
   5   1  12      563.77      657.81     39.42 o 
   7   1  12     6176.44     6283.04    128.90 o 
   9   1  12     2536.72     2501.28    100.54 o 
  11   1  12     2498.77     2515.75     79.68 o 
  13   1  12       53.55       92.22     40.00 o 
  15   1  12      475.31      456.95     62.59 o 
  17   1  12       37.24       15.75     43.47 o 
  19   1  12     1069.85     1168.62     94.09 o 
  21   1  12       86.74      -42.59    106.49 o 
 -22   2  12      106.79       62.78     61.54 o 
 -20   2  12       76.23        9.96     51.35 o 
 -18   2  12       14.10       46.28     52.38 o 
 -16   2  12      519.90      659.08     61.08 o 
 -14   2  12      323.43      287.29     49.36 o 
 -12   2  12      291.81      308.46     52.73 o 
 -10   2  12      514.64      631.05     51.10 o 
  -8   2  12      143.41      170.48     27.90 o 
  -6   2  12      325.11      387.53     41.17 o 
  -4   2  12      512.82      546.65     31.37 o 
  -2   2  12     3531.99     3293.05     78.00 o 
   0   2  12     1714.46     1541.26     52.60 o 
   2   2  12        1.49        5.57     21.25 o 
   4   2  12       31.26       64.25     25.14 o 
   6   2  12      672.91      612.39     39.84 o 
   8   2  12     1251.84     1302.48     52.74 o 
  10   2  12      269.26      218.48     43.66 o 
  12   2  12      511.92      405.54     58.56 o 
  14   2  12      518.89      429.15     65.66 o 
  16   2  12       12.25       54.30     46.33 o 
  18   2  12       98.71       61.10     52.57 o 
  20   2  12       30.57       -9.10     48.52 o 
 -21   3  12      236.77      440.72    110.51 o 
 -19   3  12       13.11      107.49     62.29 o 
 -17   3  12      136.54       55.12     50.33 o 
 -15   3  12     2172.00     2061.96    111.33 o 
 -13   3  12     4305.30     4284.31    155.64 o 
 -11   3  12      308.81      287.69     53.94 o 
  -9   3  12      718.34      699.24     55.76 o 
  -7   3  12      712.15      708.55     43.88 o 
  -5   3  12     2723.81     2778.03     78.31 o 
  -3   3  12     1686.36     1756.49     61.54 o 
  -1   3  12       35.80       22.26     24.97 o 
   1   3  12       10.09       12.96     25.00 o 
   3   3  12      635.64      805.81     55.42 o 
   5   3  12        0.11      -22.73     22.73 o 
   7   3  12      205.82      209.23     39.15 o 
   9   3  12      491.60      603.71     65.50 o 
  11   3  12      447.81      507.64     65.89 o 
  13   3  12      693.55      709.55     76.44 o 
  15   3  12       87.25       -4.25     44.68 o 
  17   3  12        6.02      -49.01     49.01 o 
  19   3  12        4.61       18.86     48.42 o 
 -18   4  12      250.36      272.23     76.80 o 
 -16   4  12      373.09      251.44     67.14 o 
 -14   4  12     1852.78     1972.00    112.67 o 
 -12   4  12     2058.10     2220.81    146.25 o 
 -10   4  12      618.97      742.62     61.44 o 
  -8   4  12       47.96       63.15     36.92 o 
  -6   4  12      735.01      857.55     52.63 o 
  -4   4  12     1984.29     1991.53     74.32 o 
  -2   4  12      219.47      232.54     36.39 o 
   0   4  12      644.87      522.32     50.92 o 
   2   4  12        0.01      -42.70     42.70 o 
   4   4  12      937.63      957.47     61.32 o 
   6   4  12      314.70      330.99     54.76 o 
   8   4  12      246.77      211.12     53.59 o 
  10   4  12       11.01      -12.36     42.35 o 
  12   4  12     7595.10     7479.10    220.73 o 
  14   4  12     2051.45     1891.22    114.64 o 
  16   4  12      159.88       62.21     71.26 o 
  18   4  12        5.28       66.18     51.54 o 
 -17   5  12       13.05      152.23    112.43 o 
 -15   5  12      668.30      856.66    106.65 o 
 -13   5  12      652.76      681.14     97.34 o 
 -11   5  12      414.38      660.63     76.88 o 
  -9   5  12      211.90      207.69     54.81 o 
  -7   5  12     2411.69     2561.08    102.30 o 
  -5   5  12      116.00       88.63     34.84 o 
  -3   5  12      261.12      236.15     40.33 o 
  -1   5  12      172.55      152.31     36.40 o 
   1   5  12      693.21      910.31     72.38 o 
   3   5  12     3035.33     2881.12    122.62 o 
   5   5  12        2.03       19.32     42.69 o 
   7   5  12      309.50      289.05     58.60 o 
   9   5  12     1363.69     1416.75    144.85 o 
  11   5  12      323.61      410.14     92.22 o 
  13   5  12      121.62      165.38     55.00 o 
  15   5  12      255.69      228.47     75.73 o 
  17   5  12      108.58      185.82     61.54 o 
 -14   6  12        4.68      -27.47     56.79 o 
 -12   6  12      413.19      410.29     84.49 o 
 -10   6  12      191.09      172.01     60.23 o 
  -8   6  12      272.57      302.93     58.91 o 
  -6   6  12      137.09       94.69     51.70 o 
  -4   6  12       70.25       88.85     41.99 o 
  -2   6  12      227.62      305.09     66.97 o 
   0   6  12       88.59      147.63     51.07 o 
   2   6  12      678.40      668.84     74.98 o 
   4   6  12       83.28       38.77     48.24 o 
   6   6  12      127.85       84.11     50.05 o 
   8   6  12       35.08      -42.24     43.82 o 
  10   6  12       37.12       51.75     51.86 o 
  12   6  12      567.57      440.56     73.51 o 
  14   6  12      398.79      405.14     74.26 o 
  -9   7  12      103.71      109.06     73.07 o 
  -7   7  12       17.80      -41.75     59.26 o 
  -5   7  12       18.78      -51.35     51.35 o 
  -3   7  12       81.96      216.53     89.93 o 
  -1   7  12      171.74      202.67     69.97 o 
   1   7  12       39.92       71.93     52.72 o 
   3   7  12      147.45      132.78     56.47 o 
   5   7  12       25.36       25.05     48.87 o 
   7   7  12      182.14      111.42     87.10 o 
   9   7  12        2.86       72.49     57.20 o 
 -21   1  13      399.50      661.61     98.30 o 
 -19   1  13       31.23        6.71     45.30 o 
 -17   1  13       82.82       69.76     43.27 o 
 -15   1  13     3942.89     3977.74    144.90 o 
 -13   1  13       19.19      -25.81     37.93 o 
 -11   1  13      252.59      201.23     37.43 o 
  -9   1  13     1097.46     1095.52     87.10 o 
  -7   1  13     1706.01     1687.15    116.76 o 
  -5   1  13     4808.80     4843.64    115.78 o 
  -3   1  13     2140.91     2216.74     71.76 o 
  -1   1  13      162.60      195.42     23.12 o 
   1   1  13        3.08        1.91     19.89 o 
   3   1  13      248.41      353.45     32.23 o 
   5   1  13      294.59      471.50     37.03 o 
   7   1  13      343.60      385.22     44.50 o 
   9   1  13        0.02      -22.97     26.71 o 
  11   1  13      859.53      856.32     63.56 o 
  13   1  13     2470.46     2719.98    114.26 o 
  15   1  13       68.80       93.06     48.07 o 
  17   1  13      185.18      214.47     62.91 o 
  19   1  13       76.72        0.91     56.13 o 
  21   1  13      311.65      396.43    108.37 o 
 -22   2  13        2.15       12.91    106.49 o 
 -20   2  13       21.17        2.24     54.33 o 
 -18   2  13       41.83       95.29     56.93 o 
 -16   2  13       48.10       -0.34     40.05 o 
 -14   2  13    10041.76     9916.13    222.61 o 
 -12   2  13     1496.55     1548.86     98.10 o 
 -10   2  13        1.24       15.71     31.32 o 
  -8   2  13       12.25       -9.96     27.84 o 
  -6   2  13       16.45       13.68     29.08 o 
  -4   2  13      311.00      286.29     42.64 o 
  -2   2  13     1110.88     1044.95     43.45 o 
   0   2  13       76.57      128.76     26.94 o 
   2   2  13     3347.72     3467.35     85.21 o 
   4   2  13      110.65       60.00     25.69 o 
   6   2  13       27.70        9.79     34.89 o 
   8   2  13      767.22      763.10     54.95 o 
  10   2  13     1869.37     1779.01     90.78 o 
  12   2  13     4380.95     4439.62    179.78 o 
  14   2  13      287.01      378.79     75.92 o 
  16   2  13      459.76      434.51     66.55 o 
  18   2  13       68.70       73.09     51.85 o 
  20   2  13      349.39      393.66     79.65 o 
 -19   3  13        3.94      -59.78     63.53 o 
 -17   3  13        3.92      -45.64     45.64 o 
 -15   3  13     4336.34     4421.50    159.73 o 
 -13   3  13       96.24       40.71     37.25 o 
 -11   3  13     1768.96     1886.20    115.68 o 
  -9   3  13      303.25      308.98     45.22 o 
  -7   3  13       90.64      116.31     47.10 o 
  -5   3  13     1066.38     1169.73     52.57 o 
  -3   3  13      363.83      329.86     38.24 o 
  -1   3  13      248.69      205.00     35.93 o 
   1   3  13      281.18      331.83     44.34 o 
   3   3  13     1865.57     1888.26     65.99 o 
   5   3  13     1449.40     1491.54     79.78 o 
   7   3  13      593.02      616.33     52.67 o 
   9   3  13      254.59      157.74     48.92 o 
  11   3  13      111.08      110.16     49.91 o 
  13   3  13     1908.21     1905.79    173.82 o 
  15   3  13      230.08      279.44     60.55 o 
  17   3  13      142.09      131.85     54.03 o 
  19   3  13       60.79       62.79     68.00 o 
 -18   4  13        5.53      -15.62     64.76 o 
 -16   4  13     2391.58     2485.33    129.45 o 
 -14   4  13      169.16      232.77     68.93 o 
 -12   4  13      121.07      204.49     69.86 o 
 -10   4  13        0.23        1.56     35.11 o 
  -8   4  13      175.42      123.09     39.72 o 
  -6   4  13       54.99       26.27     37.77 o 
  -4   4  13        5.47       -3.60     29.56 o 
  -2   4  13      120.87       78.91     31.23 o 
   0   4  13      263.68      264.09     36.48 o 
   2   4  13      148.05      101.34     33.19 o 
   4   4  13       69.89       72.64     37.06 o 
   6   4  13       48.44       16.57     44.08 o 
   8   4  13      578.71      484.23     66.71 o 
  10   4  13       98.41       92.18     47.51 o 
  12   4  13      642.70      628.13     75.72 o 
  14   4  13      607.67      570.38     76.81 o 
  16   4  13      193.15      177.97     54.57 o 
  18   4  13        7.34       50.26     52.33 o 
 -17   5  13      447.87      385.33    111.49 o 
 -15   5  13        3.69       64.22     79.03 o 
 -13   5  13      489.36      508.76     74.82 o 
 -11   5  13       90.13       62.73     49.15 o 
  -9   5  13        0.32        2.10     44.71 o 
  -7   5  13        0.03       12.56     36.99 o 
  -5   5  13     1900.22     2036.58    101.93 o 
  -3   5  13      467.43      593.26     50.50 o 
  -1   5  13       28.76       30.03     42.50 o 
   1   5  13        0.00       10.77     35.43 o 
   3   5  13       19.43       37.34     50.30 o 
   5   5  13        0.00      -10.97     40.25 o 
   7   5  13       54.14       66.97     51.23 o 
   9   5  13      138.58      219.96     84.30 o 
  11   5  13       11.91      113.64     51.76 o 
  13   5  13      219.56      251.25     73.59 o 
  15   5  13      369.59      466.63     79.04 o 
 -14   6  13      839.22      703.43    102.79 o 
 -12   6  13      600.17      615.83    152.00 o 
 -10   6  13        1.61       -1.02     50.80 o 
  -8   6  13       47.70      -21.66     46.00 o 
  -6   6  13      255.87      381.65     84.09 o 
  -4   6  13        4.48      -20.85     44.32 o 
  -2   6  13      228.95      157.43     52.35 o 
   0   6  13        0.50       31.77     47.06 o 
   2   6  13      344.01      355.73     62.04 o 
   4   6  13      187.69       37.94     80.11 o 
   6   6  13      316.84      319.07     66.23 o 
   8   6  13       52.63       37.94     47.71 o 
  10   6  13      823.78      847.52     91.06 o 
  12   6  13     2203.99     1959.66    136.93 o 
  -9   7  13      108.32       35.56     68.48 o 
  -7   7  13      122.19      103.18     85.21 o 
  -5   7  13       60.88       39.47     61.06 o 
  -3   7  13        0.09       67.72     76.41 o 
  -1   7  13       26.66      -27.09     95.19 o 
   1   7  13      333.33      344.04     68.44 o 
   3   7  13      484.09      506.63     75.54 o 
   5   7  13       68.56       62.00     53.66 o 
   7   7  13       27.34      -45.72     48.33 o 
   9   7  13      363.46      266.27     69.87 o 
 -22   0  14       26.46      -17.96     78.50 o 
 -20   0  14      152.14      178.69     81.29 o 
 -18   0  14        4.22       -5.05     60.18 o 
 -16   0  14      719.78      734.18    112.94 o 
 -14   0  14    13265.38    13172.83    441.16 o 
 -12   0  14      314.12      338.26     76.41 o 
 -10   0  14     1805.17     1802.26    161.34 o 
  -8   0  14       71.67       46.79     47.92 o 
  -6   0  14     1274.02     1328.95    158.12 o 
  -4   0  14        7.04        3.13     23.60 o 
  -2   0  14     1196.86     1235.96     59.66 o 
   0   0  14     2288.00     2289.98     96.33 o 
   2   0  14     8671.69     8592.99    222.79 o 
   4   0  14      691.23      799.57     61.60 o 
   6   0  14     1330.30     1409.61     81.34 o 
   8   0  14      154.30      146.48     46.50 o 
  10   0  14     9907.96    10115.00    275.28 o 
  12   0  14       20.46       42.59     45.71 o 
  14   0  14      264.17      258.89     69.04 o 
  16   0  14       27.13       18.29     68.00 o 
  18   0  14      178.64      151.66    106.49 o 
  20   0  14       15.36      -58.08     90.35 o 
 -21   1  14        7.28       97.23     77.48 o 
 -19   1  14        3.59       24.58     53.25 o 
 -17   1  14        1.50       -5.34     48.44 o 
 -15   1  14     1349.99     1498.25     94.68 o 
 -13   1  14     4363.19     4230.24    146.57 o 
 -11   1  14       51.33       82.37     46.50 o 
  -9   1  14        2.42       10.70     29.02 o 
  -7   1  14      886.11      922.47     52.24 o 
  -5   1  14      577.76      529.18     41.35 o 
  -3   1  14        1.03       12.84     24.15 o 
  -1   1  14      661.92      675.85     35.00 o 
   1   1  14      146.63      121.83     30.55 o 
   3   1  14      775.57      740.30     42.71 o 
   5   1  14        5.43       36.42     26.78 o 
   7   1  14     1629.25     1832.33     66.59 o 
   9   1  14     5286.13     4971.82    117.89 o 
  11   1  14      895.26      921.94     55.71 o 
  13   1  14     2702.45     2719.32    105.26 o 
  15   1  14      148.54      149.06     49.15 o 
  17   1  14        9.73       12.17     47.60 o 
  19   1  14       44.28      -22.42     59.19 o 
  21   1  14      585.07      619.83    127.72 o 
 -20   2  14        3.32      -11.44     53.32 o 
 -18   2  14        3.19       11.23     51.96 o 
 -16   2  14       97.21       84.93     47.42 o 
 -14   2  14       93.12       82.67     43.32 o 
 -12   2  14     1216.13     1242.33     71.45 o 
 -10   2  14      297.31      242.55     41.87 o 
  -8   2  14        0.61       -8.55     29.57 o 
  -6   2  14      966.83     1070.53     59.59 o 
  -4   2  14      795.99      731.02     54.68 o 
  -2   2  14      214.40      176.58     25.93 o 
   0   2  14     1146.27     1144.65     49.31 o 
   2   2  14     2104.85     1829.48     80.60 o 
   4   2  14      708.49      725.85     44.76 o 
   6   2  14      106.19       93.66     30.81 o 
   8   2  14     1635.89     1539.03     74.19 o 
  10   2  14      902.17      972.43     64.84 o 
  12   2  14      384.96      373.96     60.10 o 
  14   2  14      583.01      622.58     81.97 o 
  16   2  14      138.40      127.67     53.47 o 
  18   2  14       34.52       11.41     51.14 o 
  20   2  14        1.40       23.76     49.62 o 
 -19   3  14       15.30        7.57     57.50 o 
 -17   3  14        3.68       31.08     57.21 o 
 -15   3  14      296.37      356.61     90.90 o 
 -13   3  14      127.95       81.19     39.92 o 
 -11   3  14      207.07      257.43     45.52 o 
  -9   3  14       41.34        0.67     32.98 o 
  -7   3  14       17.26       10.51     33.20 o 
  -5   3  14      897.47      885.64     68.53 o 
  -3   3  14       20.19       74.09     37.02 o 
  -1   3  14        2.77       12.01     26.17 o 
   1   3  14      340.45      332.50     37.31 o 
   3   3  14       58.19       10.43     27.90 o 
   5   3  14       41.12       43.37     35.47 o 
   7   3  14        8.04        7.45     31.50 o 
   9   3  14       17.32       13.75     43.31 o 
  11   3  14     2949.87     3079.96    200.28 o 
  13   3  14     2042.74     1933.32    109.77 o 
  15   3  14       39.59       34.28     45.67 o 
  17   3  14      425.95      457.94     71.34 o 
  19   3  14      558.31      488.86     78.97 o 
 -18   4  14        8.66      -27.93     64.30 o 
 -16   4  14      232.53      213.95     60.80 o 
 -14   4  14     2625.47     2698.73    133.54 o 
 -12   4  14      696.51      737.69     77.47 o 
 -10   4  14       23.08       10.30     35.97 o 
  -8   4  14       10.52       64.34     37.47 o 
  -6   4  14       38.44       52.89     36.52 o 
  -4   4  14      498.57      387.64     49.67 o 
  -2   4  14      144.98      155.23     34.47 o 
   0   4  14      285.55      335.62     55.51 o 
   2   4  14     1267.13     1264.31     74.80 o 
   4   4  14       36.11       58.69     37.09 o 
   6   4  14      156.98      195.15     51.35 o 
   8   4  14       67.40      125.52     48.96 o 
  10   4  14     2414.54     2223.21    116.08 o 
  12   4  14      224.60      192.27     64.20 o 
  14   4  14       48.62       28.10     47.79 o 
  16   4  14      158.42      154.83     54.14 o 
  18   4  14      182.68      129.79     59.19 o 
 -15   5  14      833.81      834.71    182.29 o 
 -13   5  14     1269.77     1393.14    104.94 o 
 -11   5  14       34.41      123.77     50.57 o 
  -9   5  14        4.65       33.67     46.85 o 
  -7   5  14      130.31      107.71     53.69 o 
  -5   5  14       13.38       21.57     36.57 o 
  -3   5  14      283.56      379.92     53.81 o 
  -1   5  14      208.21      251.65     46.02 o 
   1   5  14      483.28      460.45     52.41 o 
   3   5  14      191.55      178.06     56.36 o 
   5   5  14      349.14      364.02     62.18 o 
   7   5  14       48.01        6.78     66.97 o 
   9   5  14        4.96       29.86     46.30 o 
  11   5  14      228.51      232.49     66.60 o 
  13   5  14     1203.94     1106.86     99.77 o 
  15   5  14        8.46       33.01     49.10 o 
 -12   6  14      316.42      322.78     89.01 o 
 -10   6  14        0.07      -19.29     49.47 o 
  -8   6  14      155.85      161.37     53.53 o 
  -6   6  14       68.68       70.87     55.89 o 
  -4   6  14      269.87      284.78     75.92 o 
  -2   6  14        5.46        3.52     43.64 o 
   0   6  14       17.37        5.55     54.50 o 
   2   6  14       24.12       41.82     49.72 o 
   4   6  14       14.61       58.72     49.73 o 
   6   6  14       15.55       12.02     47.98 o 
   8   6  14      125.40       87.13     52.29 o 
  10   6  14       62.43       58.98     53.58 o 
  12   6  14      113.72       85.98     56.75 o 
  -7   7  14      148.72      136.76     73.48 o 
  -5   7  14        3.71       36.67     89.26 o 
  -3   7  14        7.18       38.33     75.19 o 
  -1   7  14       11.10      -37.77     58.66 o 
   1   7  14      118.30      325.85     78.17 o 
   3   7  14      361.44      393.41     72.89 o 
   5   7  14        0.06       45.06     80.61 o 
   7   7  14       36.00       71.20     56.03 o 
 -21   1  15      137.57      166.57     74.74 o 
 -19   1  15       26.19       64.53     59.62 o 
 -17   1  15       22.80        0.73     49.06 o 
 -15   1  15      863.58      914.10    115.40 o 
 -13   1  15      536.18      474.40     61.59 o 
 -11   1  15      264.11      257.41     54.03 o 
  -9   1  15      114.64      123.37     41.58 o 
  -7   1  15     2215.45     2032.99     76.18 o 
  -5   1  15     1112.14     1014.83     53.95 o 
  -3   1  15       32.59       29.12     27.63 o 
  -1   1  15      935.46      959.26     43.39 o 
   1   1  15      281.48      308.39     31.15 o 
   3   1  15       14.99       -0.83     25.10 o 
   5   1  15        2.14       11.89     34.39 o 
   7   1  15        0.10       19.57     26.96 o 
   9   1  15      418.74      460.50     43.10 o 
  11   1  15     2207.18     2264.20     93.80 o 
  13   1  15      610.05      602.55     59.55 o 
  15   1  15      317.79      400.56     62.52 o 
  17   1  15       16.79        4.05     57.75 o 
  19   1  15     1309.07     1783.76    223.44 o 
  21   1  15      295.76      176.32     92.39 o 
 -20   2  15       17.64        2.22     58.16 o 
 -18   2  15       35.68      -20.16     52.10 o 
 -16   2  15       95.29        6.00     42.34 o 
 -14   2  15     1762.00     1741.73    102.11 o 
 -12   2  15       63.64       21.15     37.42 o 
 -10   2  15      257.29      259.34     43.40 o 
  -8   2  15        6.25       21.13     30.86 o 
  -6   2  15     1291.90     1327.51     66.55 o 
  -4   2  15     1354.07     1601.64     70.88 o 
  -2   2  15        6.18      -19.82     19.82 o 
   0   2  15     2436.30     2447.24     72.03 o 
   2   2  15      575.53      723.13     44.73 o 
   4   2  15     3522.83     3523.24     91.45 o 
   6   2  15     1044.65     1080.38     54.20 o 
   8   2  15      772.12      950.44     62.47 o 
  10   2  15     1610.70     1556.35     79.66 o 
  12   2  15      511.61      583.80     77.32 o 
  14   2  15       14.29       21.57     41.95 o 
  16   2  15        7.45        1.31     49.37 o 
  18   2  15       95.53      212.68     61.57 o 
  20   2  15        9.87      -46.32     57.91 o 
 -19   3  15      243.96      259.64     79.57 o 
 -17   3  15       78.86       -7.53     52.93 o 
 -15   3  15       15.25       54.99     57.05 o 
 -13   3  15     1171.61     1312.59     91.19 o 
 -11   3  15      890.78      941.55     68.66 o 
  -9   3  15      234.59      239.34     55.88 o 
  -7   3  15        0.26       62.90     35.20 o 
  -5   3  15      447.52      466.33     49.39 o 
  -3   3  15      255.31      313.57     49.96 o 
  -1   3  15        4.50       -7.05     26.24 o 
   1   3  15      404.61      437.87     40.59 o 
   3   3  15      168.22      130.48     31.56 o 
   5   3  15      540.01      543.93     77.63 o 
   7   3  15      194.12      229.33     44.49 o 
   9   3  15      636.50      781.44     74.35 o 
  11   3  15      326.70      385.89     61.78 o 
  13   3  15     1459.60     1387.17     99.24 o 
  15   3  15      692.08      703.59     80.42 o 
  17   3  15       13.44      -24.42     44.68 o 
  19   3  15      262.58      272.95     66.79 o 
 -18   4  15       13.59      152.41     92.61 o 
 -16   4  15        5.14       -6.60     58.90 o 
 -14   4  15       49.41       62.36     49.37 o 
 -12   4  15      284.23      160.95     54.51 o 
 -10   4  15      358.24      301.28     50.65 o 
  -8   4  15       88.20      157.55     42.29 o 
  -6   4  15      538.90      540.72     55.70 o 
  -4   4  15      317.67      325.88     49.59 o 
  -2   4  15        2.47       14.52     34.90 o 
   0   4  15        3.08       43.92     31.36 o 
   2   4  15      320.26      385.25     49.42 o 
   4   4  15       18.35      -14.11     34.62 o 
   6   4  15        0.22      -31.11     39.41 o 
   8   4  15       38.09       33.78     44.87 o 
  10   4  15       58.42       58.68     49.48 o 
  12   4  15      105.71      107.42     51.18 o 
  14   4  15      322.36      286.47     64.46 o 
  16   4  15        6.49      -12.29     46.58 o 
  18   4  15      120.98       88.42    138.76 o 
 -15   5  15      447.25      475.95     75.69 o 
 -13   5  15      142.58      181.83     61.18 o 
 -11   5  15       70.67       83.64     53.16 o 
  -9   5  15       89.66      164.29     54.13 o 
  -7   5  15      180.36      115.81     42.93 o 
  -5   5  15      622.21      705.79     63.80 o 
  -3   5  15        0.18      -18.04     34.95 o 
  -1   5  15      139.27      137.60     49.34 o 
   1   5  15        6.09       14.70     35.76 o 
   3   5  15      716.22      734.33     74.58 o 
   5   5  15       11.69      -48.79     54.03 o 
   7   5  15        0.48      -15.67     43.00 o 
   9   5  15      196.82      162.18     52.75 o 
  11   5  15      864.55      861.11     88.28 o 
  13   5  15       32.15        9.27     51.82 o 
  15   5  15       10.36       74.66     52.17 o 
 -12   6  15       22.06      114.33     74.52 o 
 -10   6  15       10.87       -9.48     50.54 o 
  -8   6  15      108.69       63.64     51.79 o 
  -6   6  15       14.57        8.61     60.08 o 
  -4   6  15        0.58       -9.15     48.13 o 
  -2   6  15       41.93       25.82     45.62 o 
   0   6  15       69.02      -49.22     51.57 o 
   2   6  15        0.70       26.02     48.05 o 
   4   6  15       45.84       79.38     53.14 o 
   6   6  15      219.87      228.98     76.85 o 
   8   6  15       25.86       48.63     53.11 o 
  10   6  15       26.55        6.91     55.89 o 
  12   6  15       12.62      -49.11     49.11 o 
  -7   7  15       26.49      -61.79     61.79 o 
  -5   7  15       17.85       26.25     89.85 o 
  -3   7  15      115.07      240.46     92.22 o 
  -1   7  15        0.75       -5.09     60.84 o 
   1   7  15       83.36      195.64     73.27 o 
   3   7  15       31.75      -12.95     61.24 o 
   5   7  15        0.74       12.32     53.07 o 
   7   7  15       83.17      136.66     90.93 o 
 -20   0  16       62.47       -2.57     72.91 o 
 -18   0  16     1247.74     1513.14    188.77 o 
 -16   0  16      264.59      291.52     87.13 o 
 -14   0  16      186.50      214.69    104.87 o 
 -12   0  16        1.44       20.94     70.99 o 
 -10   0  16      404.98      561.72    132.30 o 
  -8   0  16      307.49      406.83    130.69 o 
  -6   0  16      397.93      419.04    159.73 o 
  -4   0  16     1022.28     1015.96     96.95 o 
  -2   0  16     2742.16     2720.99    114.26 o 
   0   0  16      558.88      538.45     50.50 o 
   2   0  16       93.35       18.84     45.76 o 
   4   0  16     5092.83     4762.82    156.55 o 
   6   0  16      943.69      913.82     74.21 o 
   8   0  16       31.56      -39.72     39.72 o 
  10   0  16      102.62       60.57     49.39 o 
  12   0  16       10.45      -12.39     46.02 o 
  14   0  16        8.06       36.96    108.10 o 
  16   0  16       24.09      -31.56     65.90 o 
  18   0  16       42.37       -6.45    106.49 o 
  20   0  16      366.37      467.90    167.80 o 
 -21   1  16      348.30      302.28     82.40 o 
 -19   1  16      171.67       53.46     52.62 o 
 -17   1  16       68.17      120.45     49.56 o 
 -15   1  16        2.29       14.60     40.64 o 
 -13   1  16        3.93      -34.12     36.30 o 
 -11   1  16       15.90        5.76     36.36 o 
  -9   1  16      835.61      824.70     95.02 o 
  -7   1  16     1118.80     1195.17    109.92 o 
  -5   1  16      334.70      283.59     37.86 o 
  -3   1  16      997.88      937.37     53.31 o 
  -1   1  16     2835.13     2648.09     71.48 o 
   1   1  16        2.03       -1.05     26.70 o 
   3   1  16      716.32      617.25     43.69 o 
   5   1  16      197.20      212.32     39.20 o 
   7   1  16      107.02       83.40     30.90 o 
   9   1  16       61.31       -2.56     29.90 o 
  11   1  16     2833.12     2719.09    104.01 o 
  13   1  16       19.79       55.75     39.07 o 
  15   1  16      368.70      428.43     82.44 o 
  17   1  16       73.14       96.42     61.70 o 
  19   1  16      387.65      727.73    107.61 o 
 -20   2  16       18.69        5.88     61.27 o 
 -18   2  16       10.65       10.90     63.60 o 
 -16   2  16        0.44      -10.44     41.50 o 
 -14   2  16      282.41      282.06     56.42 o 
 -12   2  16       70.34       49.02     39.97 o 
 -10   2  16       55.00       20.01     38.08 o 
  -8   2  16      102.40       41.20     35.06 o 
  -6   2  16       27.18       73.00     34.02 o 
  -4   2  16      274.91      219.32     38.86 o 
  -2   2  16      170.90      141.58     36.40 o 
   0   2  16      123.25      123.76     29.24 o 
   2   2  16       13.76      -13.77     26.18 o 
   4   2  16      206.09      200.97     34.74 o 
   6   2  16        1.62       -4.79     28.50 o 
   8   2  16       97.84       77.44     37.64 o 
  10   2  16      709.66      741.23     62.50 o 
  12   2  16      166.92      161.77     51.60 o 
  14   2  16        0.86       11.46     41.85 o 
  16   2  16       33.03      -55.89     55.89 o 
  18   2  16      351.59      476.26     81.42 o 
  20   2  16        2.06      -24.47     61.69 o 
 -19   3  16      111.33      142.63     95.68 o 
 -17   3  16        0.01       18.90     64.54 o 
 -15   3  16      574.50      563.84     87.84 o 
 -13   3  16       41.98       16.28     40.79 o 
 -11   3  16      197.55      224.41     51.86 o 
  -9   3  16      390.30      414.12     51.55 o 
  -7   3  16     2994.49     2930.10    101.90 o 
  -5   3  16     1368.15     1530.63     85.14 o 
  -3   3  16      702.98      751.60     59.10 o 
  -1   3  16        0.16        9.06     33.73 o 
   1   3  16      300.41      291.20     37.80 o 
   3   3  16      614.07      684.14     56.52 o 
   5   3  16      158.02      170.27     40.98 o 
   7   3  16      109.90      167.22     49.96 o 
   9   3  16        4.05       -2.67     41.33 o 
  11   3  16       60.93       -7.25     50.30 o 
  13   3  16      102.36      162.74     61.95 o 
  15   3  16        0.06      -41.14     41.14 o 
  17   3  16        3.98      -14.02     45.51 o 
  19   3  16        3.50      -19.91     60.97 o 
 -18   4  16       39.56      -70.99    100.03 o 
 -16   4  16       34.29       59.86     62.85 o 
 -14   4  16       24.72      -42.07     53.96 o 
 -12   4  16        0.91      -18.30     42.53 o 
 -10   4  16      234.05      164.84     45.42 o 
  -8   4  16        0.00       16.88     36.04 o 
  -6   4  16      187.34      169.99     44.40 o 
  -4   4  16       21.55       22.77     34.77 o 
  -2   4  16        0.02       55.27     41.02 o 
   0   4  16       92.83      135.36     40.06 o 
   2   4  16      248.05      234.37     45.29 o 
   4   4  16        8.05       12.77     35.68 o 
   6   4  16      814.50      918.97    103.86 o 
   8   4  16      168.22      171.06     55.99 o 
  10   4  16      296.05      430.74     68.16 o 
  12   4  16       63.60       29.10     47.18 o 
  14   4  16       54.32       93.07     51.67 o 
  16   4  16       15.99        4.98     50.74 o 
 -15   5  16        6.55        5.74     64.15 o 
 -13   5  16       34.24       56.03     51.82 o 
 -11   5  16        1.65       19.38     49.97 o 
  -9   5  16        2.60      -41.48     41.48 o 
  -7   5  16       46.37       47.55     40.05 o 
  -5   5  16        5.60       22.48     38.74 o 
  -3   5  16       12.90       39.67     43.80 o 
  -1   5  16       84.59      105.14     55.35 o 
   1   5  16       35.66       73.30     49.37 o 
   3   5  16      239.32      174.70     54.81 o 
   5   5  16       61.06       25.17     44.61 o 
   7   5  16      554.48      443.41     69.28 o 
   9   5  16       58.73       35.70     48.57 o 
  11   5  16      439.21      445.85     78.87 o 
  13   5  16       15.60       -7.82     48.31 o 
  15   5  16       32.25      102.91     58.72 o 
 -12   6  16       12.51       15.22     56.23 o 
 -10   6  16       38.79       68.04     56.93 o 
  -8   6  16       42.28       63.44     53.30 o 
  -6   6  16        7.82      -52.16     52.16 o 
  -4   6  16       10.63       75.18     50.11 o 
  -2   6  16      151.87      207.51     57.81 o 
   0   6  16      149.16      234.81     93.73 o 
   2   6  16       47.26       70.11     60.42 o 
   4   6  16        2.56       21.00     56.82 o 
   6   6  16        1.29       58.45     53.09 o 
   8   6  16        0.02       54.38     50.43 o 
  10   6  16      207.52      227.28     70.33 o 
  -5   7  16       22.83       66.18     93.93 o 
  -3   7  16        7.32       68.99     83.60 o 
  -1   7  16        0.99       -7.18     59.67 o 
   1   7  16       16.24       31.86     61.85 o 
   3   7  16      127.85       87.60     71.31 o 
   5   7  16      134.26      203.85     75.85 o 
 -19   1  17      399.69      442.80     72.92 o 
 -17   1  17       17.26       39.31     47.14 o 
 -15   1  17        0.46      -17.54     38.37 o 
 -13   1  17       14.80       32.06     41.52 o 
 -11   1  17        0.23      -32.50     33.71 o 
  -9   1  17       62.33      103.29     43.95 o 
  -7   1  17      522.66      528.17     63.81 o 
  -5   1  17       34.21       28.17     37.98 o 
  -3   1  17        1.49        6.17     28.71 o 
  -1   1  17      299.76      294.96     30.85 o 
   1   1  17     1297.98     1251.37     94.80 o 
   3   1  17       91.90       81.08     29.94 o 
   5   1  17       88.03       93.65     32.94 o 
   7   1  17      211.92      233.92     39.30 o 
   9   1  17       76.56       76.27     34.54 o 
  11   1  17      542.34      417.40     61.10 o 
  13   1  17       47.51       80.66     41.39 o 
  15   1  17       65.93      116.64     55.43 o 
  17   1  17      268.26      324.89     78.59 o 
  19   1  17      423.37      288.52     83.39 o 
 -20   2  17       45.90      -18.47     77.51 o 
 -18   2  17     1174.36     1430.06    367.87 o 
 -16   2  17      402.78      270.47     83.52 o 
 -14   2  17       32.25        8.02     49.83 o 
 -12   2  17      265.35      248.94     63.24 o 
 -10   2  17       34.40       -8.88     37.79 o 
  -8   2  17      191.65      183.12     58.22 o 
  -6   2  17      897.35     1039.93     62.71 o 
  -4   2  17       33.01       40.10     32.39 o 
  -2   2  17       29.67       37.48     34.08 o 
   0   2  17     1704.40     1812.68     64.09 o 
   2   2  17     2989.05     3025.48     87.31 o 
   4   2  17      351.02      336.26     39.89 o 
   6   2  17     2026.62     2185.43     77.46 o 
   8   2  17      105.67      115.13     40.52 o 
  10   2  17      432.81      404.53     51.71 o 
  12   2  17     1179.16     1363.00    156.39 o 
  14   2  17      742.55      724.36     78.57 o 
  16   2  17       32.80       -2.08     46.50 o 
  18   2  17       59.48       71.18     55.34 o 
 -19   3  17       33.65       92.98     68.13 o 
 -17   3  17      114.40       -5.94     58.07 o 
 -15   3  17        0.02      -17.93     50.49 o 
 -13   3  17       55.27       14.01     44.57 o 
 -11   3  17      309.15      246.33     54.07 o 
  -9   3  17        0.01       60.46     44.71 o 
  -7   3  17      239.74      225.85     50.62 o 
  -5   3  17      265.26      267.68     46.27 o 
  -3   3  17       21.89       41.43     34.89 o 
  -1   3  17      522.22      561.58     54.82 o 
   1   3  17      520.01      438.94     42.34 o 
   3   3  17     2513.84     2436.68     80.92 o 
   5   3  17      244.91      191.97     42.44 o 
   7   3  17      249.99      227.90     54.41 o 
   9   3  17      112.73      187.75     62.41 o 
  11   3  17     2122.32     2117.33    115.44 o 
  13   3  17      669.77      851.90    104.80 o 
  15   3  17      255.91      268.41     64.55 o 
  17   3  17      238.23      220.16     61.72 o 
 -16   4  17       76.02      182.54     71.70 o 
 -14   4  17       52.48      -13.41     78.22 o 
 -12   4  17       10.23       27.99     56.37 o 
 -10   4  17       35.06        3.36     37.96 o 
  -8   4  17     1262.40     1513.63     84.51 o 
  -6   4  17       14.55      -12.93     34.41 o 
  -4   4  17        2.84       55.69     40.97 o 
  -2   4  17      135.43      168.93     43.02 o 
   0   4  17     1647.79     1742.51     96.48 o 
   2   4  17      579.32      637.72     69.51 o 
   4   4  17      126.21      139.79     41.62 o 
   6   4  17        4.84      -32.68     41.75 o 
   8   4  17       25.66      -14.07     44.44 o 
  10   4  17      158.28      135.85     64.28 o 
  12   4  17      554.36      467.59     73.52 o 
  14   4  17       67.16       46.39     50.93 o 
  16   4  17       74.61       61.10     53.38 o 
 -13   5  17       14.59       -4.14     58.90 o 
 -11   5  17       21.13      -14.91     45.42 o 
  -9   5  17       98.52      176.85     57.57 o 
  -7   5  17       40.73       73.37     43.42 o 
  -5   5  17       69.89       90.50     42.74 o 
  -3   5  17       28.91      -27.96     42.78 o 
  -1   5  17      108.38       79.48     60.21 o 
   1   5  17      222.84      236.29     62.20 o 
   3   5  17      446.72      363.32     80.11 o 
   5   5  17        7.49      -39.23     42.30 o 
   7   5  17       29.18       -2.48     46.14 o 
   9   5  17        0.17       28.31     48.36 o 
  11   5  17       26.71       56.87     52.42 o 
  13   5  17      357.14      352.54     72.23 o 
 -10   6  17      517.71      572.92     99.21 o 
  -8   6  17       28.21       67.17     55.68 o 
  -6   6  17        0.89      -32.32     53.09 o 
  -4   6  17        0.73       43.32     50.57 o 
  -2   6  17      406.12      444.23     73.29 o 
   0   6  17        0.28       83.06     63.28 o 
   2   6  17      132.48      226.80     71.50 o 
   4   6  17       33.31       29.88     62.98 o 
   6   6  17       10.06      116.35     68.28 o 
   8   6  17       62.03        9.04     56.54 o 
  10   6  17       11.50       20.86     54.01 o 
  -3   7  17        0.28       70.91     93.58 o 
  -1   7  17        1.58       31.06     65.96 o 
   1   7  17      116.61      244.63     79.31 o 
   3   7  17      911.81      990.66    219.43 o 
 -20   0  18      371.69      462.96    117.78 o 
 -18   0  18      610.33      703.49    119.78 o 
 -16   0  18      184.80      131.31     73.50 o 
 -14   0  18      908.28      877.12    116.10 o 
 -12   0  18     2082.01     1698.97    142.49 o 
 -10   0  18      905.12      638.79    185.55 o 
  -8   0  18      286.34      442.91     98.42 o 
  -6   0  18     2161.13     2381.30    151.62 o 
  -4   0  18      886.07     1004.21    138.76 o 
  -2   0  18     3558.08     3434.42    175.52 o 
   0   0  18     1279.81     1181.06     74.53 o 
   2   0  18    17191.61    16658.04    400.46 o 
   4   0  18     1307.99     1466.74     91.49 o 
   6   0  18     2029.29     2010.38    125.50 o 
   8   0  18      147.56      152.97     54.63 o 
  10   0  18       28.23       23.82     63.42 o 
  12   0  18     1863.34     1631.35    137.25 o 
  14   0  18     1305.67     1654.66    350.12 o 
  16   0  18      437.86      564.05    145.21 o 
  18   0  18        0.01      132.30    125.85 o 
 -19   1  18      299.30      439.27     74.67 o 
 -17   1  18       16.83       31.34     49.25 o 
 -15   1  18      119.29      110.12     52.51 o 
 -13   1  18        0.56      -38.08     38.08 o 
 -11   1  18        6.34      -33.61     33.61 o 
  -9   1  18      347.88      276.83     52.18 o 
  -7   1  18       92.45       50.45     46.58 o 
  -5   1  18      818.54      940.88     73.40 o 
  -3   1  18      313.29      380.23     53.91 o 
  -1   1  18      209.99      264.59     41.09 o 
   1   1  18     1278.29     1369.10     69.08 o 
   3   1  18     8542.47     7989.19    163.64 o 
   5   1  18     1410.46     1502.05     66.46 o 
   7   1  18       55.46       31.97     32.51 o 
   9   1  18      142.49      138.77     53.88 o 
  11   1  18     2112.80     2036.99    112.86 o 
  13   1  18       40.55       22.96     46.43 o 
  15   1  18       18.39       87.03     50.27 o 
  17   1  18     1638.59     1984.44    144.02 o 
  19   1  18       10.50        0.79     63.44 o 
 -18   2  18        2.68       -1.89     57.02 o 
 -16   2  18       26.07       29.03     46.79 o 
 -14   2  18       31.85       33.79     44.43 o 
 -12   2  18        9.66        6.94     41.82 o 
 -10   2  18       15.43       -7.87     36.80 o 
  -8   2  18      832.59      815.94     74.61 o 
  -6   2  18       59.08       59.82     42.00 o 
  -4   2  18      205.55      187.32     39.96 o 
  -2   2  18       27.43       -9.16     32.84 o 
   0   2  18      925.99      937.99     61.61 o 
   2   2  18      435.29      424.89     42.88 o 
   4   2  18     1541.75     1520.27     66.57 o 
   6   2  18      129.93      112.98     38.84 o 
   8   2  18       23.42        3.45     36.18 o 
  10   2  18        2.27       40.51     38.41 o 
  12   2  18       34.89       44.04     46.77 o 
  14   2  18       58.83       37.53     47.19 o 
  16   2  18      460.03      423.14     67.87 o 
  18   2  18       41.59      123.25     58.96 o 
 -17   3  18       69.44       67.60     58.35 o 
 -15   3  18        5.73       71.06     59.34 o 
 -13   3  18      204.08      152.17     50.52 o 
 -11   3  18       27.99      -11.40     38.62 o 
  -9   3  18     1555.99     1877.60    120.98 o 
  -7   3  18      831.10      838.35     64.59 o 
  -5   3  18      316.73      323.45     49.10 o 
  -3   3  18       87.71      115.34     38.92 o 
  -1   3  18     1210.17     1191.41     71.51 o 
   1   3  18      643.92      774.13     61.31 o 
   3   3  18       36.43       38.01     36.43 o 
   5   3  18       32.95      -15.54     33.61 o 
   7   3  18       84.93      115.59     41.47 o 
   9   3  18      276.03      319.28     65.26 o 
  11   3  18      308.29      274.76     60.36 o 
  13   3  18       84.69       49.77     51.23 o 
  15   3  18      280.39      311.05     67.82 o 
  17   3  18      276.22      226.74     63.72 o 
 -16   4  18        5.10      -53.24     53.24 o 
 -14   4  18      108.70      229.64     72.70 o 
 -12   4  18      930.39      956.08    108.18 o 
 -10   4  18      595.01      586.17    103.54 o 
  -8   4  18        2.19       20.21     41.07 o 
  -6   4  18      145.82      173.62     43.77 o 
  -4   4  18      783.94      888.71     69.15 o 
  -2   4  18     1063.82     1193.59     75.85 o 
   0   4  18      525.49      536.06     68.57 o 
   2   4  18     4150.64     4473.90    197.95 o 
   4   4  18      289.68      301.93     51.45 o 
   6   4  18       43.26      -21.88     41.75 o 
   8   4  18      397.29      354.62     63.79 o 
  10   4  18       89.56       45.98     49.54 o 
  12   4  18      444.66      373.11     69.44 o 
  14   4  18       29.66      -34.17     46.55 o 
  16   4  18       28.60       63.53     53.32 o 
 -13   5  18      271.42      226.32     91.93 o 
 -11   5  18      139.18      132.19    113.30 o 
  -9   5  18       35.72       68.60     69.64 o 
  -7   5  18      178.52      253.97     51.81 o 
  -5   5  18       80.20      127.07     45.45 o 
  -3   5  18       62.72      167.48     52.16 o 
  -1   5  18      103.95       96.98     54.49 o 
   1   5  18      745.27      742.67     98.60 o 
   3   5  18     3766.49     3287.89    168.18 o 
   5   5  18       65.50       47.45     64.43 o 
   7   5  18       67.21      101.51     52.49 o 
   9   5  18      116.10      163.39     58.37 o 
  11   5  18      400.79      386.52     75.45 o 
  13   5  18      345.50      249.07    111.32 o 
 -10   6  18      119.27        2.36     93.15 o 
  -8   6  18       85.99       98.56     69.33 o 
  -6   6  18       83.63       71.31     91.96 o 
  -4   6  18        2.48       32.96     48.98 o 
  -2   6  18      245.78      217.29     59.48 o 
   0   6  18       25.05      -40.37     58.19 o 
   2   6  18        0.06      -14.83     56.93 o 
   4   6  18     1367.26     1607.59    199.89 o 
   6   6  18       38.42       35.54     69.20 o 
   8   6  18        4.33       39.68     64.10 o 
 -19   1  19        0.34       -7.02     50.35 o 
 -17   1  19       77.37       87.17     51.92 o 
 -15   1  19       81.91       71.61     48.61 o 
 -13   1  19      119.31      239.92    101.07 o 
 -11   1  19      575.08      507.82     78.71 o 
  -9   1  19     3583.65     3149.64    134.61 o 
  -7   1  19      693.59      695.97     70.75 o 
  -5   1  19      273.31      260.64     52.20 o 
  -3   1  19     1223.42     1152.15     78.96 o 
  -1   1  19     5471.50     5246.38    161.03 o 
   1   1  19    11589.81    11884.60    244.10 o 
   3   1  19     1098.42     1207.94     73.84 o 
   5   1  19      159.20      163.42     36.57 o 
   7   1  19        0.92       36.10     31.70 o 
   9   1  19      195.61      203.49     45.22 o 
  11   1  19     1053.76     1128.40     75.05 o 
  13   1  19      117.48      158.68     46.84 o 
  15   1  19       15.13       28.87     56.46 o 
  17   1  19      375.74      480.70     87.40 o 
 -18   2  19      123.47      153.09     67.51 o 
 -16   2  19       46.11       90.25     51.34 o 
 -14   2  19     1194.59     1124.83     92.42 o 
 -12   2  19     3185.06     2503.48    124.32 o 
 -10   2  19      549.91      380.36     65.67 o 
  -8   2  19        5.50        8.71     39.28 o 
  -6   2  19      739.75      811.53     73.00 o 
  -4   2  19     3487.41     3237.87    130.79 o 
  -2   2  19      476.23      435.97     50.42 o 
   0   2  19    13246.83    13124.22    266.67 o 
   2   2  19     5430.35     5066.60    139.34 o 
   4   2  19     1283.63     1330.47     65.16 o 
   6   2  19       39.53       29.03     38.40 o 
   8   2  19      121.50      247.99     46.81 o 
  10   2  19     2569.69     2260.33    126.97 o 
  12   2  19     1526.58     1276.26     94.76 o 
  14   2  19        2.53      -33.50     43.29 o 
  16   2  19       62.53       60.48     54.96 o 
  18   2  19        3.83      -56.00     56.00 o 
 -17   3  19       80.25       81.34     76.68 o 
 -15   3  19        1.43      -41.95     72.61 o 
 -13   3  19       39.34       41.23     50.67 o 
 -11   3  19       17.66       37.25     49.46 o 
  -9   3  19     1109.87     1180.79     88.63 o 
  -7   3  19       49.96        7.63     40.03 o 
  -5   3  19      262.65      268.44     46.72 o 
  -3   3  19      459.60      439.76     53.50 o 
  -1   3  19     1805.28     1633.12     84.58 o 
   1   3  19     6532.85     6487.77    164.15 o 
   3   3  19     2921.18     2841.01    120.49 o 
   5   3  19      479.40      493.82     54.85 o 
   7   3  19     1101.55     1261.80    111.34 o 
   9   3  19     1030.38     1056.76    106.66 o 
  11   3  19      144.66      120.72     55.79 o 
  13   3  19      243.82      207.40     61.18 o 
  15   3  19      434.01      460.47     76.93 o 
  17   3  19        3.79      -54.03     54.03 o 
 -14   4  19       10.28       63.85     66.77 o 
 -12   4  19        1.37      -65.73     65.73 o 
 -10   4  19      175.80      246.98     57.19 o 
  -8   4  19        2.88       95.94     56.13 o 
  -6   4  19      164.65      211.34     47.63 o 
  -4   4  19        1.54       44.84     39.27 o 
  -2   4  19       26.81      101.68     42.02 o 
   0   4  19      110.20      157.28     51.31 o 
   2   4  19     1146.41     1282.19     94.08 o 
   4   4  19     1205.46     1165.68     88.78 o 
   6   4  19      217.71      311.80     61.84 o 
   8   4  19       90.37      104.18     51.19 o 
  10   4  19       46.55       38.60     47.84 o 
  12   4  19       94.78      116.37     62.88 o 
  14   4  19        1.76       -7.84     49.66 o 
 -13   5  19       47.71       78.58     68.78 o 
 -11   5  19      466.42      446.64     89.27 o 
  -9   5  19      850.15      879.62    105.73 o 
  -7   5  19      271.69      236.80     52.98 o 
  -5   5  19       56.39       54.71     48.62 o 
  -3   5  19      400.67      509.25    112.71 o 
  -1   5  19     3326.25     3336.50    159.76 o 
   1   5  19     1552.90     1639.11    105.04 o 
   3   5  19      747.78      877.61    128.51 o 
   5   5  19      150.54      206.34    101.11 o 
   7   5  19       27.33      116.89     64.59 o 
   9   5  19      143.20      227.98     63.60 o 
  11   5  19        0.01      -13.49     50.50 o 
  -8   6  19       85.94      235.16     81.23 o 
  -6   6  19      486.67      429.20     86.77 o 
  -4   6  19      984.55     1188.01    153.38 o 
  -2   6  19      115.52      138.74     59.85 o 
   0   6  19     2262.35     2108.29    148.88 o 
   2   6  19      806.50      930.01    112.10 o 
   4   6  19      335.24      261.88     79.22 o 
   6   6  19      330.00      446.50     93.21 o 
   8   6  19      193.66      113.07     69.26 o 
 -18   0  20      351.76      310.78     99.24 o 
 -16   0  20      475.35      343.98     93.58 o 
 -14   0  20      570.00      502.54    112.94 o 
 -12   0  20     3213.14     3089.30    196.19 o 
 -10   0  20      279.15      166.81     73.50 o 
  -8   0  20     3865.07     3452.07    190.43 o 
  -6   0  20     3764.32     3590.60    290.42 o 
  -4   0  20     1138.73      918.63    108.37 o 
  -2   0  20      876.80      806.01    103.80 o 
   0   0  20    17144.70    17349.71    532.79 o 
   2   0  20      294.38      123.21     74.88 o 
   4   0  20      258.24      222.53     54.04 o 
   6   0  20       53.70      132.76     70.08 o 
   8   0  20     1055.14      929.14     88.18 o 
  10   0  20     7456.07     6709.28    224.26 o 
  12   0  20     1450.68     1557.01    141.25 o 
  14   0  20       72.06      -24.20     66.17 o 
  16   0  20      478.47      757.99    121.67 o 
  18   0  20        8.63       58.08    119.39 o 
 -17   1  20      981.95     1355.38    131.83 o 
 -15   1  20      342.35      160.69     53.03 o 
 -13   1  20       14.62       38.55     42.89 o 
 -11   1  20      966.75      897.61     80.83 o 
  -9   1  20     1923.13     1691.95    102.93 o 
  -7   1  20     1072.06      922.14     77.91 o 
  -5   1  20       40.12       -3.27     39.08 o 
  -3   1  20     9771.66     8612.16    225.70 o 
  -1   1  20     3971.01     3911.21    139.91 o 
   1   1  20    11887.91    12427.49    255.82 o 
   3   1  20       57.29       30.10     36.61 o 
   5   1  20      336.43      318.13     42.63 o 
   7   1  20       30.51       32.13     31.89 o 
   9   1  20      590.40      598.39     61.34 o 
  11   1  20       49.17       34.55     40.19 o 
  13   1  20       49.42      103.67     42.86 o 
  15   1  20        6.57      -35.99     51.29 o 
  17   1  20       36.17       54.87     64.82 o 
 -18   2  20       52.27       -5.25     65.89 o 
 -16   2  20       70.78      186.60     57.25 o 
 -14   2  20        4.89       66.75     46.19 o 
 -12   2  20       70.32       90.78     46.72 o 
 -10   2  20      440.74      473.32     66.27 o 
  -8   2  20        3.68       39.59     41.12 o 
  -6   2  20      101.83      110.06     49.37 o 
  -4   2  20      620.72      721.06     71.63 o 
  -2   2  20        6.57       14.33     41.90 o 
   0   2  20      394.38      388.61     50.77 o 
   2   2  20     1691.97     1877.27    109.15 o 
   4   2  20      108.10      139.57     42.37 o 
   6   2  20      224.95      251.37     46.48 o 
   8   2  20       85.72      105.31     40.48 o 
  10   2  20       12.31       17.62     38.15 o 
  12   2  20        1.34        8.61     45.64 o 
  14   2  20       73.67      114.49     86.63 o 
  16   2  20        2.43      -25.53     49.32 o 
 -17   3  20        6.29       22.86     65.98 o 
 -15   3  20        1.70      -52.33     67.86 o 
 -13   3  20       52.05       64.39     48.42 o 
 -11   3  20      482.86      440.16     67.67 o 
  -9   3  20      585.18      562.25     95.95 o 
  -7   3  20      166.36       88.63     74.09 o 
  -5   3  20       16.10       28.60     42.30 o 
  -3   3  20     2508.12     2407.25    122.62 o 
  -1   3  20     9364.95     9213.25    213.19 o 
   1   3  20     6278.90     6462.33    167.66 o 
   3   3  20      810.12      858.73     75.97 o 
   5   3  20        0.47        1.03     42.29 o 
   7   3  20       51.43       30.93     36.90 o 
   9   3  20      115.69       78.70     49.36 o 
  11   3  20        0.23      -30.98     43.62 o 
  13   3  20        6.17       35.68     52.00 o 
  15   3  20       40.61       27.29     55.89 o 
 -14   4  20      680.46      667.67    108.07 o 
 -12   4  20      372.09      270.01     75.70 o 
 -10   4  20      659.04      755.21    182.57 o 
  -8   4  20      644.13      701.10    106.44 o 
  -6   4  20     2162.20     2299.51    145.88 o 
  -4   4  20      842.21      807.25     67.87 o 
  -2   4  20      608.53      561.51     61.05 o 
   0   4  20     8880.92     9087.87    315.98 o 
   2   4  20      150.27      252.08     56.36 o 
   4   4  20     2018.07     2039.86    128.55 o 
   6   4  20       37.63       93.13     58.22 o 
   8   4  20     1847.71     1858.49    113.77 o 
  10   4  20     2347.76     2435.38    132.23 o 
  12   4  20      104.91       97.01     67.54 o 
  14   4  20       17.16       58.19     57.57 o 
 -11   5  20      198.52      145.11     84.40 o 
  -9   5  20      247.41      259.15     75.96 o 
  -7   5  20      343.89      522.91     86.10 o 
  -5   5  20       12.79      -40.05     40.05 o 
  -3   5  20     1622.82     1544.76    103.69 o 
  -1   5  20      988.19     1190.35     96.82 o 
   1   5  20     2895.13     2898.02    137.36 o 
   3   5  20        1.87       13.21     57.26 o 
   5   5  20       15.91      -20.93     56.93 o 
   7   5  20      156.10      230.74     77.03 o 
   9   5  20      691.30      932.35    116.48 o 
  11   5  20       56.43       66.28     56.22 o 
  -6   6  20       55.49       86.14     86.48 o 
  -4   6  20       77.30       73.44     55.19 o 
  -2   6  20        0.00      -11.53     58.69 o 
   0   6  20      961.23      928.58    114.67 o 
   2   6  20      837.43      794.83    109.16 o 
   4   6  20      461.59      380.81    104.21 o 
   6   6  20        1.75       24.52     68.28 o 
 -17   1  21      465.60      646.37     85.83 o 
 -15   1  21      132.14       -8.99     44.05 o 
 -13   1  21        1.16      -13.94     58.98 o 
 -11   1  21       53.17       11.49     51.23 o 
  -9   1  21        0.72      -15.27     37.21 o 
  -7   1  21      888.05      821.41     77.69 o 
  -5   1  21     1297.54     1265.80     87.39 o 
  -3   1  21     4047.86     3793.56    139.43 o 
  -1   1  21     3548.35     3231.45    192.36 o 
   1   1  21     4624.40     4771.00    227.29 o 
   3   1  21      431.71      378.27     50.67 o 
   5   1  21      250.88      132.06     51.61 o 
   7   1  21        0.19      -31.58     31.58 o 
   9   1  21       15.14       22.34     38.24 o 
  11   1  21      463.86      517.89     63.06 o 
  13   1  21      198.55      172.31     49.31 o 
  15   1  21       50.48       46.54     60.49 o 
  17   1  21        0.55       70.97     65.96 o 
 -16   2  21      165.98       87.36     55.14 o 
 -14   2  21       22.28       28.20     46.12 o 
 -12   2  21      744.87      897.25    117.42 o 
 -10   2  21     1240.77     1324.53    126.22 o 
  -8   2  21     3371.96     2960.70    132.11 o 
  -6   2  21      525.00      614.35     72.41 o 
  -4   2  21       23.24      -17.61     41.45 o 
  -2   2  21     2729.28     2703.72    120.49 o 
   0   2  21     2688.89     2965.86    127.15 o 
   2   2  21    10775.82    10341.75    229.47 o 
   4   2  21       57.09       32.74     38.63 o 
   6   2  21      903.79      820.90     65.98 o 
   8   2  21     4947.08     4479.06    139.01 o 
  10   2  21      946.37      727.40     68.48 o 
  12   2  21       30.97      102.88     65.67 o 
  14   2  21        4.88       -8.32     46.38 o 
  16   2  21      177.50      266.30     82.91 o 
 -15   3  21       85.20      107.65     89.26 o 
 -13   3  21      348.52      375.68     73.12 o 
 -11   3  21      476.79      526.22     71.77 o 
  -9   3  21        6.35       62.73     45.90 o 
  -7   3  21     1351.31     1328.07     96.38 o 
  -5   3  21     1235.28     1226.07     91.79 o 
  -3   3  21     4842.11     4967.68    183.04 o 
  -1   3  21      203.83      222.63     47.37 o 
   1   3  21     4526.37     4685.67    140.34 o 
   3   3  21      684.90      613.14     70.14 o 
   5   3  21     1181.95     1242.90     91.68 o 
   7   3  21      647.05      718.33     76.82 o 
   9   3  21        0.01        2.88     56.46 o 
  11   3  21        0.28       -4.10     47.75 o 
  13   3  21        1.97       18.54     69.86 o 
  15   3  21       24.42      -23.47     49.77 o 
 -14   4  21       44.36      -77.45     77.45 o 
 -12   4  21       19.22      -53.84     53.84 o 
 -10   4  21      229.99      207.51     60.08 o 
  -8   4  21        0.96      -42.81     42.81 o 
  -6   4  21      435.70      474.54     69.35 o 
  -4   4  21       36.72       -6.43     44.05 o 
  -2   4  21      302.39      251.11     75.62 o 
   0   4  21     2379.75     2349.40    130.48 o 
   2   4  21     1362.39     1270.95    114.92 o 
   4   4  21        0.32       -6.40     42.91 o 
   6   4  21      127.32      163.09    103.09 o 
   8   4  21       92.43       16.95     99.44 o 
  10   4  21        4.94       37.06     53.48 o 
  12   4  21      332.69      391.10     71.67 o 
 -11   5  21       64.06       59.17     86.06 o 
  -9   5  21       81.58       60.46     84.48 o 
  -7   5  21       12.35       27.38     48.74 o 
  -5   5  21      109.55      111.55     66.56 o 
  -3   5  21     1581.49     1673.77    163.02 o 
  -1   5  21     3123.83     3676.57    154.30 o 
   1   5  21      340.89      341.84     65.58 o 
   3   5  21      775.20      851.83    105.22 o 
   5   5  21       50.99      -17.36     56.72 o 
   7   5  21       83.82      104.90     84.05 o 
   9   5  21        6.44      -13.42     60.23 o 
  -4   6  21       64.82      208.68     62.25 o 
  -2   6  21     3074.72     3267.95    192.64 o 
   0   6  21       65.70      109.03     76.10 o 
   2   6  21      948.76     1297.85    202.47 o 
   4   6  21      559.27      515.32    192.00 o 
 -16   0  22        0.06      -22.17    158.12 o 
 -14   0  22        0.03      -25.32     59.19 o 
 -12   0  22      248.42      393.30     91.38 o 
 -10   0  22      682.01      408.29     92.22 o 
  -8   0  22      250.17       87.37     58.90 o 
  -6   0  22      173.30      175.05     69.57 o 
  -4   0  22     1001.73      854.68    204.91 o 
  -2   0  22     2199.41     2120.12    177.48 o 
   0   0  22     2864.44     2875.01    177.93 o 
   2   0  22    17698.48    16979.02    816.40 o 
   4   0  22     2755.16     2554.00    169.98 o 
   6   0  22     2763.72     2737.44    194.47 o 
   8   0  22      263.80      165.83     58.01 o 
  10   0  22      622.46      649.41    141.98 o 
  12   0  22       87.90       56.63     70.62 o 
  14   0  22      277.03      331.94     92.22 o 
  16   0  22      271.09      372.66    129.08 o 
 -17   1  22      414.33      535.00     80.43 o 
 -15   1  22        0.86       43.75     47.84 o 
 -13   1  22       37.17        9.79     57.29 o 
 -11   1  22       47.23       64.08     47.64 o 
  -9   1  22      510.29      421.08     63.68 o 
  -7   1  22      303.16      220.33     52.74 o 
  -5   1  22     1511.82     1346.53     91.51 o 
  -3   1  22      189.50      226.67     54.25 o 
  -1   1  22      182.99      190.48     53.14 o 
   1   1  22     1480.58     1555.09     95.77 o 
   3   1  22      101.98      104.34     49.80 o 
   5   1  22      708.02      790.74     65.56 o 
   7   1  22      469.21      565.35     68.50 o 
   9   1  22       51.90       19.48     39.53 o 
  11   1  22        6.40       18.53     40.80 o 
  13   1  22       24.72      -60.44     66.14 o 
  15   1  22       38.33       19.63     62.59 o 
 -16   2  22       61.81       54.29     52.49 o 
 -14   2  22        0.01      -19.26     54.49 o 
 -12   2  22      142.58      242.39     57.75 o 
 -10   2  22       88.19      101.11     51.12 o 
  -8   2  22       43.20       13.91     42.40 o 
  -6   2  22        5.96      -38.29     38.29 o 
  -4   2  22       60.28        4.15     71.26 o 
  -2   2  22     1333.46     1440.50     93.03 o 
   0   2  22      692.70      866.45     78.38 o 
   2   2  22      849.19      836.29     80.42 o 
   4   2  22      201.21      275.60     55.88 o 
   6   2  22       22.60       22.40     42.89 o 
   8   2  22       47.90       33.48     54.33 o 
  10   2  22      134.37      162.17     49.61 o 
  12   2  22       15.13       76.13     54.33 o 
  14   2  22        1.31      -46.19     46.19 o 
 -15   3  22        0.02       79.26     64.04 o 
 -13   3  22        0.55      -42.70     42.70 o 
 -11   3  22      170.19      139.20     90.36 o 
  -9   3  22      797.85      883.93     85.42 o 
  -7   3  22       83.33      106.05     52.97 o 
  -5   3  22      640.33      559.71     73.28 o 
  -3   3  22       93.74      100.91     50.87 o 
  -1   3  22      211.50      213.67     59.62 o 
   1   3  22      177.14      206.16     54.55 o 
   3   3  22      683.17      754.03     92.22 o 
   5   3  22       46.09        3.30     42.71 o 
   7   3  22        0.24       -2.67     44.26 o 
   9   3  22       15.16      -35.83     56.36 o 
  11   3  22      119.20      133.06     60.08 o 
  13   3  22       22.89       16.68     54.23 o 
 -12   4  22        8.55       17.36     82.62 o 
 -10   4  22      206.57      183.45     60.24 o 
  -8   4  22      816.86      734.91     85.23 o 
  -6   4  22      243.97      234.05     57.83 o 
  -4   4  22      913.50      943.38    144.39 o 
  -2   4  22     1283.31     1409.76    176.55 o 
   0   4  22     1814.63     1848.26    111.22 o 
   2   4  22     2603.63     2806.57    134.00 o 
   4   4  22      296.24      259.83     59.63 o 
   6   4  22     1081.24      881.83    127.99 o 
   8   4  22      393.71      416.66     85.03 o 
  10   4  22       10.05       51.40     64.10 o 
  12   4  22       48.73       38.40     98.04 o 
  -9   5  22      284.59      286.16     80.84 o 
  -7   5  22      129.22      130.29     58.44 o 
  -5   5  22     1562.22     1588.64    151.12 o 
  -3   5  22      271.99      353.12    106.15 o 
  -1   5  22      385.02      300.55     67.28 o 
   1   5  22      136.77      178.40     57.28 o 
   3   5  22      303.71      227.97     73.17 o 
   5   5  22       71.18       67.40    123.30 o 
   7   5  22      138.79      159.93    100.06 o 
 -15   1  23       99.89       57.63     51.25 o 
 -13   1  23       34.78       17.46     45.32 o 
 -11   1  23      216.59      195.73     63.81 o 
  -9   1  23     1145.35     1289.74     96.75 o 
  -7   1  23        9.18       30.67     42.18 o 
  -5   1  23        0.40      -15.02     37.00 o 
  -3   1  23      514.26      445.41     65.62 o 
  -1   1  23      295.74      345.40     71.73 o 
   1   1  23       28.66      -12.55     39.65 o 
   3   1  23        0.67      -21.45     42.67 o 
   5   1  23       16.91      102.10     51.52 o 
   7   1  23      677.18      624.01     95.48 o 
   9   1  23       12.72      -42.54     42.54 o 
  11   1  23       51.05       31.64     48.47 o 
  13   1  23      203.02      290.78     66.50 o 
  15   1  23       82.91      136.18     83.82 o 
 -14   2  23        0.01      -18.08     48.44 o 
 -12   2  23      381.19      383.41    112.25 o 
 -10   2  23       55.31       -6.05     42.40 o 
  -8   2  23       53.80       26.74     43.98 o 
  -6   2  23     1300.20     1187.53     93.09 o 
  -4   2  23     1250.03     1234.92    130.88 o 
  -2   2  23        8.17      -25.11     40.11 o 
   0   2  23     6229.26     6376.78    285.05 o 
   2   2  23      335.05      371.47     62.44 o 
   4   2  23     1624.95     1699.55    103.25 o 
   6   2  23       11.21       90.15     45.67 o 
   8   2  23     1152.93     1249.14     94.74 o 
  10   2  23      234.53      234.86     53.20 o 
  12   2  23        0.48        7.44     76.38 o 
  14   2  23       91.10       55.56     56.20 o 
 -13   3  23        0.59       10.31     84.30 o 
 -11   3  23        0.06      -33.68     43.69 o 
  -9   3  23      585.07      394.79     68.39 o 
  -7   3  23       30.93       -3.58     46.51 o 
  -5   3  23      334.02      309.14     63.70 o 
  -3   3  23      105.40      112.87     50.57 o 
  -1   3  23      533.74      450.51     67.74 o 
   1   3  23      123.67      105.16     55.75 o 
   3   3  23        0.85      128.93     50.14 o 
   5   3  23        9.57       34.46     47.89 o 
   7   3  23       91.66       38.26     46.04 o 
   9   3  23      302.60      257.75     76.53 o 
  11   3  23       65.71      -53.02     53.02 o 
  13   3  23       10.03       -9.33     59.15 o 
 -10   4  23      147.27      102.00     56.57 o 
  -8   4  23        4.52       -9.88     47.49 o 
  -6   4  23        0.50       39.64     49.69 o 
  -4   4  23       26.34      -15.49     44.89 o 
  -2   4  23      470.80      383.55     81.80 o 
   0   4  23        9.12      -51.81     51.81 o 
   2   4  23        9.78        6.50     48.55 o 
   4   4  23      235.98      194.41     91.08 o 
   6   4  23        6.73       -8.71     54.57 o 
   8   4  23       61.99      132.74     64.73 o 
  10   4  23      114.36       90.63     67.33 o 
  -7   5  23       22.59       52.17     63.87 o 
  -5   5  23       75.32        0.07     59.88 o 
  -3   5  23      151.55      223.34     75.21 o 
  -1   5  23      325.46      335.90     95.90 o 
   1   5  23       12.79       27.97    133.61 o 
   3   5  23      195.58      203.15     73.07 o 
   5   5  23      163.53      119.26     70.67 o 
   7   5  23        7.50      -72.61     72.61 o 
 -14   0  24      356.96      255.72    182.32 o 
 -12   0  24      893.68      895.04    127.78 o 
 -10   0  24      494.16      489.41    100.32 o 
  -8   0  24      947.10      818.21    118.59 o 
  -6   0  24      798.16      764.27    151.66 o 
  -4   0  24      464.20      261.29     95.19 o 
  -2   0  24       63.44      -18.87    103.26 o 
   0   0  24      209.70      128.20     75.19 o 
   2   0  24      346.86      315.59    135.53 o 
   4   0  24      243.34      219.07     81.76 o 
   6   0  24      417.03      545.14    141.98 o 
   8   0  24      694.10      561.31    105.64 o 
  10   0  24       14.91      -58.15     58.15 o 
  12   0  24       46.35      151.66     79.86 o 
  14   0  24      370.26      240.40     98.12 o 
 -15   1  24       29.21      -44.47     52.63 o 
 -13   1  24       59.31       65.20     49.19 o 
 -11   1  24        0.80       26.82     46.51 o 
  -9   1  24     1388.56     1321.24     99.24 o 
  -7   1  24       54.05       75.80     45.60 o 
  -5   1  24      131.59       86.61     45.52 o 
  -3   1  24      186.13      142.76     49.59 o 
  -1   1  24       79.67      126.24     52.01 o 
   1   1  24      200.72      176.87     55.06 o 
   3   1  24       34.41      -24.98     43.78 o 
   5   1  24      504.40      495.82     70.00 o 
   7   1  24      209.81      161.24     65.01 o 
   9   1  24      221.01      230.36     59.96 o 
  11   1  24      415.44      650.39     84.72 o 
  13   1  24        1.47      -50.84     56.18 o 
 -14   2  24        7.44      -25.47     45.51 o 
 -12   2  24        1.45       42.50     46.86 o 
 -10   2  24      576.80      584.24     76.76 o 
  -8   2  24      260.48      296.93     62.39 o 
  -6   2  24        4.59        3.51     47.59 o 
  -4   2  24       99.07      103.50     50.09 o 
  -2   2  24       50.49       61.30     48.88 o 
   0   2  24       76.88       -6.33     41.81 o 
   2   2  24       98.08       89.33     58.86 o 
   4   2  24      233.14      194.72     87.97 o 
   6   2  24       64.29       71.25     50.58 o 
   8   2  24        6.92       80.74     50.44 o 
  10   2  24      206.59      199.85     70.83 o 
  12   2  24      133.82      200.04     62.85 o 
 -13   3  24        3.47       -4.20     49.58 o 
 -11   3  24      356.78      361.06     67.18 o 
  -9   3  24      175.46       90.90     61.01 o 
  -7   3  24        0.03       76.86     48.85 o 
  -5   3  24       12.93      -15.21     45.93 o 
  -3   3  24      941.92      984.82     90.17 o 
  -1   3  24      514.45      652.15     79.57 o 
   1   3  24       28.48       82.88     57.33 o 
   3   3  24       50.68       82.54     60.62 o 
   5   3  24      348.40      253.19     89.46 o 
   7   3  24      199.40      197.41     73.91 o 
   9   3  24        3.72      -22.39     58.11 o 
  11   3  24        8.18      125.97     72.14 o 
 -10   4  24       18.97       28.19     61.95 o 
  -8   4  24       85.03       81.88     55.98 o 
  -6   4  24      114.72      119.76     54.91 o 
  -4   4  24      278.97      517.97     88.41 o 
  -2   4  24        4.16       -6.88     60.75 o 
   0   4  24      598.81      664.97     98.91 o 
   2   4  24      124.77      106.90     64.44 o 
   4   4  24       16.53      -51.24     51.24 o 
   6   4  24      280.70      294.74     80.93 o 
   8   4  24      350.11      336.72     83.78 o 
  -5   5  24        3.20      -33.67     61.69 o 
  -3   5  24        7.64       23.83     62.02 o 
  -1   5  24      131.41      144.19     70.85 o 
   1   5  24        0.95      -31.97     85.51 o 
   3   5  24        1.60       -7.97     62.67 o 
 -13   1  25       23.73      -34.41     45.90 o 
 -11   1  25      142.30       77.73     49.40 o 
  -9   1  25      254.94      279.96     87.56 o 
  -7   1  25       31.41        1.14     44.44 o 
  -5   1  25        2.03      -38.91     38.91 o 
  -3   1  25      222.58      237.02     56.60 o 
  -1   1  25       28.73        0.19     43.86 o 
   1   1  25      155.81      138.68     54.82 o 
   3   1  25        3.87       -2.70     53.56 o 
   5   1  25      442.92      329.89     76.93 o 
   7   1  25       12.82       20.34     56.99 o 
   9   1  25      401.17      513.46     88.64 o 
  11   1  25        9.35       25.71     59.31 o 
  13   1  25       47.88       43.36     83.26 o 
 -12   2  25       16.18        3.78     47.27 o 
 -10   2  25      174.10      365.30     97.34 o 
  -8   2  25       94.64       43.57     47.77 o 
  -6   2  25       15.04       42.60     58.87 o 
  -4   2  25      592.50      575.07     73.64 o 
  -2   2  25      375.25      376.08     66.00 o 
   0   2  25       61.53      161.07     56.70 o 
   2   2  25      151.03      104.47     58.86 o 
   4   2  25      513.47      596.58     89.96 o 
   6   2  25        5.18       48.22     71.54 o 
   8   2  25       18.19      -30.09     95.59 o 
  10   2  25       36.37      135.52     67.98 o 
  12   2  25       14.16      -33.63     60.84 o 
 -11   3  25       12.64        4.13     45.78 o 
  -9   3  25      946.59      817.82     89.15 o 
  -7   3  25      115.86       23.97     66.14 o 
  -5   3  25      283.01      267.80     62.48 o 
  -3   3  25        3.34        8.05     48.25 o 
  -1   3  25        1.44       61.77     66.28 o 
   1   3  25       40.01       37.19     60.62 o 
   3   3  25      188.10      138.55     64.90 o 
   5   3  25      145.20       83.08     63.48 o 
   7   3  25       36.47      -23.02     57.90 o 
   9   3  25        0.19      -24.48     58.92 o 
  -8   4  25      202.04      182.04     60.85 o 
  -6   4  25       99.37      166.98     60.81 o 
  -4   4  25       94.91      109.68     91.26 o 
  -2   4  25       27.67      -31.46     50.08 o 
   0   4  25       23.98      -35.05     57.31 o 
   2   4  25        0.40       -6.58     52.18 o 
   4   4  25      142.17      188.25     94.51 o 
   6   4  25        9.71      103.61     69.51 o 
 -12   0  26        7.26      -59.20     75.83 o 
 -10   0  26      279.57      344.53     93.22 o 
  -8   0  26      354.74      574.02    107.24 o 
  -6   0  26        0.81       41.04     68.34 o 
  -4   0  26      883.58      858.52    119.78 o 
  -2   0  26      658.75      723.58    192.00 o 
   0   0  26      351.06      379.14     99.24 o 
   2   0  26      364.42      474.33    103.35 o 
   4   0  26       50.93      135.62     76.68 o 
   6   0  26     1140.91     1302.39    143.70 o 
   8   0  26      188.90      425.95    141.98 o 
  10   0  26        4.22       19.36    103.26 o 
  12   0  26       95.74      322.69    138.76 o 
 -13   1  26        6.71        5.61     45.60 o 
 -11   1  26       39.07      -15.69     44.29 o 
  -9   1  26      116.69      105.26     56.82 o 
  -7   1  26       15.78        0.74     46.12 o 
  -5   1  26        0.75        0.65     52.63 o 
  -3   1  26       16.24      -67.54     67.54 o 
  -1   1  26      252.24      346.87     65.27 o 
   1   1  26       64.56      104.68     52.43 o 
   3   1  26       38.21        9.32     46.91 o 
   5   1  26       52.53      -25.39     53.63 o 
   7   1  26       16.59      105.26     84.90 o 
   9   1  26      361.60      456.61     85.05 o 
  11   1  26        6.07       34.62     74.37 o 
 -12   2  26       11.12       22.61     48.26 o 
 -10   2  26       17.77      134.94     57.45 o 
  -8   2  26        5.58      -18.56     56.36 o 
  -6   2  26       11.59      -42.17     42.17 o 
  -4   2  26        0.00      -42.05     42.05 o 
  -2   2  26       75.14       79.22     49.14 o 
   0   2  26       40.23      -24.05     55.38 o 
   2   2  26        9.35      -50.08     50.08 o 
   4   2  26       14.65       81.58     61.75 o 
   6   2  26      150.70      101.65     96.21 o 
   8   2  26       20.61      -59.18     59.18 o 
  10   2  26        1.18       85.10    108.10 o 
  -9   3  26      111.42       85.44     56.54 o 
  -7   3  26        0.54       23.31     49.46 o 
  -5   3  26      271.76      304.03     65.76 o 
  -3   3  26       52.26       86.08     51.13 o 
  -1   3  26      131.95      149.74     66.86 o 
   1   3  26       23.49       39.03     62.30 o 
   3   3  26       20.88       29.17     58.62 o 
   5   3  26        1.31        3.34     57.09 o 
   7   3  26      158.49      154.52     95.19 o 
   9   3  26        0.37      -39.58     59.23 o 
  -6   4  26        9.75       58.56     54.78 o 
  -4   4  26      143.60      270.23     77.39 o 
  -2   4  26      162.15      109.26     96.49 o 
   0   4  26        0.70       28.80     63.87 o 
   2   4  26      535.20      572.33     97.05 o 
   4   4  26        0.89       73.43    129.08 o 
 -11   1  27        1.18      -47.55     47.55 o 
  -9   1  27      322.81      310.82     63.75 o 
  -7   1  27       28.05      107.07     51.90 o 
  -5   1  27      433.35      447.38     72.75 o 
  -3   1  27      127.66      123.22     53.67 o 
  -1   1  27       29.93       62.26     84.50 o 
   1   1  27       28.17      -29.44     47.69 o 
   3   1  27       53.05       48.85     79.05 o 
   5   1  27      176.60      227.99     72.70 o 
   7   1  27        5.30       77.30     63.12 o 
   9   1  27        3.76       56.80     65.32 o 
 -10   2  27       87.63       60.25     55.04 o 
  -8   2  27      275.85      380.27     70.03 o 
  -6   2  27       23.04       36.68     48.32 o 
  -4   2  27       17.06       76.67     50.61 o 
  -2   2  27      210.84      289.38     65.32 o 
   0   2  27      549.60      587.97     79.97 o 
   2   2  27       69.85      124.29    103.05 o 
   4   2  27       30.31       -2.85     55.04 o 
   6   2  27      266.50      241.23     80.05 o 
   8   2  27       17.67       90.83     85.83 o 
  -7   3  27        9.07       65.29     52.20 o 
  -5   3  27      413.68      578.83    109.81 o 
  -3   3  27       65.59      -14.33     60.79 o 
  -1   3  27      305.90      313.80     82.33 o 
   1   3  27       28.43      -10.57     55.41 o 
   3   3  27       30.59      110.30     67.51 o 
   5   3  27       64.88       95.29     91.67 o 
   7   3  27       17.04       28.69     83.07 o 
   0   4  27       63.84      -67.92     71.63 o 
 -10   0  28      118.90      227.87     86.82 o 
  -8   0  28      103.87       90.59     75.20 o 
  -6   0  28       12.37      -58.72     62.80 o 
  -4   0  28        1.53       24.30     72.59 o 
  -2   0  28      441.59      576.54    115.21 o 
   0   0  28      503.15      407.54    107.50 o 
   2   0  28       36.71       94.81     85.90 o 
   4   0  28      191.04      257.13     96.95 o 
   6   0  28      399.60      396.91    141.98 o 
   8   0  28      656.41     1268.17    216.20 o 
  -9   1  28      111.29       66.54     53.35 o 
  -7   1  28      375.80      446.80     73.23 o 
  -5   1  28      339.42      449.60    130.72 o 
  -3   1  28      230.20      270.30     64.79 o 
  -1   1  28      685.34      650.88     81.96 o 
   1   1  28       18.93       62.85     53.70 o 
   3   1  28        0.92      -49.11     49.11 o 
   5   1  28        1.96       -6.09     58.27 o 
   7   1  28      679.73      961.19    113.10 o 
   9   1  28        8.44        8.96     70.55 o 
  -8   2  28        0.52       13.95     47.51 o 
  -6   2  28       75.26       45.10     51.79 o 
  -4   2  28       13.91       18.27     50.58 o 
  -2   2  28      132.70      142.02     59.93 o 
   0   2  28      153.11       65.14     62.94 o 
   2   2  28      211.08      160.89     73.13 o 
   4   2  28       23.37       38.25     60.78 o 
   6   2  28       38.58      138.18     73.04 o 
  -5   3  28       91.55       26.13     53.82 o 
  -3   3  28      212.37      129.61     98.75 o 
  -1   3  28        2.36       -9.36     56.59 o 
   1   3  28       41.82      -11.00     62.99 o 
   3   3  28       27.31       45.78     64.10 o 
  -7   1  29       74.63      106.42     58.87 o 
  -5   1  29        0.31      -16.10     46.44 o 
  -3   1  29        2.40       24.29     49.77 o 
  -1   1  29       45.13       36.83     53.20 o 
   1   1  29      438.97      611.88     84.33 o 
   3   1  29        0.04       71.16     70.69 o 
   5   1  29      351.83      572.82    104.57 o 
  -4   2  29      608.52      694.51     88.85 o 
  -2   2  29      237.45      248.34     65.75 o 
   0   2  29      313.09      521.19     96.43 o 
   2   2  29      328.71      543.66     95.81 o 
   4   2  29     1297.21     1648.31    141.20 o 
  -4   0  30      946.52     1164.97    287.19 o 
  -2   0  30        3.52      -16.13     90.35 o 
   0   0  30      414.78      722.10    127.53 o 
   2   0  30      854.74     1118.98    161.34 o 
   4   0  30     1949.95     2273.49    199.64 o 
  -3   1  30      213.89      245.06     70.43 o 
  -1   1  30       90.19       93.62     58.30 o 
   1   1  30       53.94       74.23     83.84 o 
   3   1  30       21.06      133.18     71.72 o 
                                                 
